# Supplementary material for: Unravelling the spatial directionality of urban mobility
Source: Nat Commun. 2024 May 27;15:4507. doi: 10.1038/s41467-024-48909-7 (PMC11130278; doi:10.1038/s41467-024-48909-7)
Supplement: Supplementary file 4 — Source data [file 41467_2024_48909_MOESM4_ESM.xlsx]

## Sheet: Figure 2d
Figure 2d
PMVs for Beijing
centroid_longitude	centroid_latitude	PMV_magnitude	PMV_x	PMV_y	outflow
115.904	39.634	0.257186	0.247414	0.247414	118
115.904	39.664	0.645152	0.560672	0.560672	86
115.914	39.634	0.342731	0.317624	0.317624	985
115.914	39.644	0.436835	0.436499	0.436499	89
115.914	39.654	0.462789	0.294208	0.294208	378
115.914	39.664	0.493415	0.483609	0.483609	2465
115.914	39.674	0.471229	0.462555	0.462555	110
115.914	39.724	0.677383	0.644137	0.644137	104
115.914	39.734	0.790756	0.783572	0.783572	496
115.924	39.644	0.412576	0.25154	0.25154	2544
115.924	39.654	0.348917	0.274961	0.274961	321
115.924	39.704	0.577643	0.577043	0.577043	194
115.924	39.714	0.625132	0.605623	0.605623	1202
115.924	39.724	0.936526	0.715713	0.715713	135
115.924	39.734	0.729865	0.728877	0.728877	793
115.934	39.674	0.95139	0.735489	0.735489	643
115.934	39.684	0.635549	0.616979	0.616979	2988
115.934	39.694	0.376925	0.376315	0.376315	1123
115.934	39.714	0.54143	0.490501	0.490501	133
115.934	39.724	0.530886	0.436291	0.436291	29
115.944	39.634	0.491539	0.41973	0.41973	1743
115.944	39.644	0.570531	0.328253	0.328253	179
115.944	39.6639	0.403207	0.245481	0.245481	229
115.944	39.6739	0.706493	0.470224	0.470224	226
115.944	39.6939	0.314893	0.0477431	0.0477431	11
115.944	39.7039	0.552687	0.444689	0.444689	109
115.944	39.7139	0.389162	0.354997	0.354997	13
115.944	39.7239	0.840645	0.723661	0.723661	7192
115.944	39.7339	0.552487	0.545614	0.545614	464
115.944	39.7539	0.580359	0.577748	0.577748	40
115.954	39.6339	0.980702	0.702574	0.702574	2796
115.954	39.6539	0.943002	0.806247	0.806247	677
115.954	39.6639	0.905713	0.667828	0.667828	63
115.954	39.7039	0.525859	0.444687	0.444687	203
115.954	39.7139	0.513723	0.393558	0.393558	1597
115.954	39.7239	0.393733	0.332461	0.332461	9733
115.954	39.7339	0.300299	0.296811	0.296811	1204
115.954	39.7539	0.49614	0.408879	0.408879	4695
115.954	39.7639	0.453872	0.410968	0.410968	68
115.964	39.6339	0.458085	0.338718	0.338718	27
115.964	39.6539	0.110842	0.0981018	0.0981018	162
115.964	39.6739	0.493626	0.377503	0.377503	5047
115.964	39.6839	0.47457	0.399889	0.399889	38
115.964	39.7039	0.547314	0.451593	0.451593	5000
115.964	39.7139	0.430829	0.389786	0.389786	327
115.964	39.7239	0.308903	0.230845	0.230845	284
115.964	39.7339	0.151151	-0.15115	-0.15115	17
115.964	39.7439	0.829097	0.664102	0.664102	160
115.964	39.7639	0.477608	0.187161	0.187161	4423
115.974	39.6539	0.416927	0.328976	0.328976	83
115.974	39.6639	0.439374	0.260964	0.260964	100
115.974	39.6839	0.34148	0.249307	0.249307	2371
115.974	39.6939	0.598717	0.523618	0.523618	5225
115.974	39.7039	0.615092	0.525139	0.525139	7337
115.974	39.7139	0.282807	0.101145	0.101145	3049
115.974	39.7239	0.210472	-0.0667549	-0.0667549	366
115.974	39.7339	0.211889	0.0386176	0.0386176	466
115.974	39.7439	0.0611786	0.0611678	0.0611678	230
115.974	39.7539	0.921296	0.870074	0.870074	674
115.974	39.7639	0.649911	-0.0422739	-0.0422739	10
115.984	39.6538	0.985858	0.819092	0.819092	215
115.984	39.6638	0.885529	0.882531	0.882531	62
115.984	39.6738	0.417619	0.333068	0.333068	499
115.984	39.6838	0.362569	0.212524	0.212524	1839
115.984	39.6938	0.257837	0.183014	0.183014	6148
115.984	39.7038	0.407412	0.365487	0.365487	449
115.984	39.7138	0.199077	0.195524	0.195524	5490
115.984	39.7238	0.195883	0.194367	0.194367	244
115.984	39.7338	0.620978	0.134396	0.134396	40
115.984	39.7438	0.231023	-0.231023	-0.231023	1669
115.984	39.7538	0.392077	-0.065407	-0.065407	22
115.994	39.6838	0.276572	0.0712268	0.0712268	550
115.994	39.6938	0.476379	0.300915	0.300915	363
115.994	39.7038	0.38119	0.340688	0.340688	2725
115.994	39.7138	0.0815761	-0.074461	-0.074461	22
115.994	39.7238	0.191095	0.187779	0.187779	1662
115.994	39.7338	0.623836	0.0178072	0.0178072	17
116.004	39.6938	0.410772	0.281287	0.281287	24
116.004	39.7038	0.458371	0.373504	0.373504	1154
116.004	39.7138	0.489962	0.428211	0.428211	1268
116.004	39.7238	0.0975638	0.0975494	0.0975494	2751
116.014	39.6937	0.358511	0.159202	0.159202	2498
116.014	39.7037	0.285726	0.202761	0.202761	1465
116.014	39.7137	0.257567	0.204099	0.204099	2943
116.014	39.7237	0.593181	0.592556	0.592556	10
116.024	39.6937	0.0455966	-0.0139441	-0.0139441	1900
116.024	39.7037	0.403298	0.200445	0.200445	4024
116.024	39.7137	0.474614	-0.219846	-0.219846	153
116.024	39.7237	0.283013	0.281807	0.281807	2442
116.024	39.7337	0.312521	0.31227	0.31227	157
116.034	39.7137	0.946937	0.836018	0.836018	388
116.034	39.7237	0.889041	0.775043	0.775043	200
116.034	39.7337	0.157792	0.154179	0.154179	2032
116.034	39.7437	0.75687	0.745398	0.745398	485
116.044	39.7037	0.903609	0.660406	0.660406	74
116.044	39.7137	0.523095	0.396067	0.396067	1619
116.044	39.7237	0.340253	0.279755	0.279755	5657
116.044	39.7337	0.0147157	0.00223726	0.00223726	59
116.044	39.7437	0.378466	0.00823105	0.00823105	19
116.044	39.9337	0.800309	0.705885	0.705885	264
116.054	39.7037	0.199875	0.0544105	0.0544105	334
116.054	39.7137	0.374795	0.251607	0.251607	6546
116.054	39.7236	0.271936	0.1512	0.1512	820
116.054	39.7336	0.569095	0.385485	0.385485	1240
116.054	39.7436	0.17304	0.0870726	0.0870726	3556
116.054	39.9336	0.658638	0.658624	0.658624	78
116.064	39.7036	0.403711	-0.120391	-0.120391	103
116.064	39.7136	0.39242	0.21005	0.21005	7574
116.064	39.7236	0.36183	0.233866	0.233866	3598
116.064	39.7336	0.189237	0.128217	0.128217	708
116.064	39.7436	0.58241	0.535997	0.535997	476
116.064	39.7536	0.489003	0.479504	0.479504	178
116.064	39.9336	0.826093	0.821178	0.821178	1365
116.064	39.9436	0.800131	0.765516	0.765516	267
116.074	39.6936	0.397593	-0.00964993	-0.00964993	36
116.074	39.7036	0.514579	0.22896	0.22896	6088
116.074	39.7136	0.570589	0.393102	0.393102	1514
116.074	39.7236	0.276544	0.276134	0.276134	67
116.074	39.7336	0.382461	0.308931	0.308931	173
116.074	39.7436	0.39846	0.379716	0.379716	25
116.074	39.7536	0.296684	0.241872	0.241872	258
116.074	39.9336	0.731338	0.731062	0.731062	1866
116.074	39.9436	0.811135	0.779237	0.779237	4770
116.084	39.6836	0.355543	0.151233	0.151233	384
116.084	39.6936	0.856795	0.131357	0.131357	12
116.084	39.7036	0.153417	-0.000178022	-0.000178022	189
116.084	39.7136	0.488057	0.38275	0.38275	133
116.084	39.7236	0.60721	0.42449	0.42449	1469
116.084	39.7336	0.294742	0.290851	0.290851	4146
116.084	39.7436	0.36822	0.347918	0.347918	2205
116.084	39.7536	0.415488	0.357133	0.357133	50
116.084	39.7636	0.34675	0.321435	0.321435	2107
116.084	39.8036	0.286003	0.118449	0.118449	30
116.084	39.8836	0.869696	0.788732	0.788732	959
116.084	39.9336	0.742613	0.742046	0.742046	9007
116.084	39.9436	0.689738	0.688475	0.688475	386
116.094	39.6836	0.343734	0.2531	0.2531	2156
116.094	39.6936	0.495904	0.393475	0.393475	212
116.094	39.7036	0.302187	0.0998712	0.0998712	112
116.094	39.7136	0.467987	0.21403	0.21403	2415
116.094	39.7336	0.356108	0.280244	0.280244	1442
116.094	39.7436	0.388904	0.382193	0.382193	3918
116.094	39.7536	0.385668	0.177365	0.177365	39
116.094	39.7636	0.498657	0.424632	0.424632	1465
116.094	39.8036	0.372298	0.275098	0.275098	158
116.094	39.8836	0.737197	0.645687	0.645687	8182
116.094	39.8936	0.677895	0.660849	0.660849	406
116.094	39.9036	0.65931	0.643396	0.643396	912
116.094	39.9136	0.603229	0.593421	0.593421	217
116.094	39.9236	0.723004	0.688866	0.688866	265
116.094	39.9336	0.66848	0.667245	0.667245	6529
116.094	39.9436	0.525663	0.497332	0.497332	8457
116.094	39.9536	0.617508	0.526786	0.526786	2453
116.104	39.6836	0.52371	0.355471	0.355471	2744
116.104	39.6936	0.468322	0.327316	0.327316	1955
116.104	39.7036	0.274595	0.178096	0.178096	18
116.104	39.7136	0.497958	0.358838	0.358838	621
116.104	39.7236	0.589179	0.452714	0.452714	3872
116.104	39.7336	0.437955	0.388751	0.388751	1587
116.104	39.7436	0.182949	0.166579	0.166579	1172
116.104	39.7536	0.384965	0.254087	0.254087	1525
116.104	39.7636	0.189381	0.183904	0.183904	48
116.104	39.7936	0.245732	0.245322	0.245322	542
116.104	39.8036	0.519794	0.463117	0.463117	1798
116.104	39.8136	0.324409	0.254547	0.254547	58
116.104	39.8436	0.627495	0.627089	0.627089	1601
116.104	39.8536	0.615244	0.544785	0.544785	946
116.104	39.8636	0.919941	-0.0774381	-0.0774381	229
116.104	39.8836	0.610682	0.502546	0.502546	1964
116.104	39.8936	0.663945	0.627791	0.627791	13595
116.104	39.9036	0.640788	0.615257	0.615257	17363
116.104	39.9136	0.671918	0.671486	0.671486	6185
116.104	39.9236	0.525222	0.48867	0.48867	3987
116.104	39.9336	0.555761	0.55019	0.55019	13105
116.104	39.9436	0.466924	0.466865	0.466865	2657
116.104	39.9536	0.566078	0.499721	0.499721	3917
116.104	39.9636	0.597517	0.482246	0.482246	6669
116.114	39.6936	0.427173	0.249292	0.249292	121
116.114	39.7036	0.909065	0.584675	0.584675	173
116.114	39.7136	0.68439	0.455437	0.455437	320
116.114	39.7236	0.542957	0.352544	0.352544	7715
116.114	39.7336	0.419422	0.36159	0.36159	4700
116.114	39.7436	0.289608	0.288738	0.288738	2921
116.114	39.7536	0.39671	0.373807	0.373807	508
116.114	39.7636	0.147678	-0.000513883	-0.000513883	279
116.114	39.7736	0.261146	0.200567	0.200567	2139
116.114	39.7836	0.479438	0.470475	0.470475	7486
116.114	39.7936	0.509941	0.447388	0.447388	451
116.114	39.8036	0.851645	0.824403	0.824403	797
116.114	39.8136	0.577206	0.173493	0.173493	143
116.114	39.8236	0.487556	0.466101	0.466101	588
116.114	39.8336	0.683334	0.683298	0.683298	387
116.114	39.8436	0.532372	0.3669	0.3669	653
116.114	39.8536	0.584013	0.58376	0.58376	4704
116.114	39.8636	0.659627	0.650897	0.650897	1247
116.114	39.8836	0.634414	0.497206	0.497206	90
116.114	39.8936	0.647839	0.60847	0.60847	2644
116.114	39.9036	0.52325	0.505142	0.505142	1871
116.114	39.9136	0.534435	0.520933	0.520933	1707
116.114	39.9236	0.317811	0.316572	0.316572	10896
116.114	39.9336	0.473672	0.472687	0.472687	5975
116.114	39.9436	0.51103	0.412264	0.412264	3786
116.114	39.9536	0.582555	0.529141	0.529141	5333
116.114	39.9636	0.49299	0.399458	0.399458	2502
116.124	39.7036	0.70263	0.308036	0.308036	204
116.124	39.7136	0.507676	0.242079	0.242079	4392
116.124	39.7236	0.611004	0.456202	0.456202	7073
116.124	39.7336	0.349894	0.226096	0.226096	4533
116.124	39.7436	0.400075	0.333169	0.333169	5006
116.124	39.7536	0.411105	0.381664	0.381664	47
116.124	39.7736	0.460279	0.165106	0.165106	675
116.124	39.7836	0.179769	0.156458	0.156458	43
116.124	39.7936	0.55199	0.411057	0.411057	685
116.124	39.8036	0.558363	0.534341	0.534341	6934
116.124	39.8136	0.70343	0.638139	0.638139	1532
116.124	39.8236	0.536632	0.505402	0.505402	1534
116.124	39.8336	0.489967	0.484524	0.484524	3961
116.124	39.8536	0.593985	0.581485	0.581485	998
116.124	39.8636	0.92444	0.894513	0.894513	215
116.124	39.8736	0.753892	0.070709	0.070709	126
116.124	39.8836	0.546865	0.36924	0.36924	433
116.124	39.8936	0.425098	0.337011	0.337011	7406
116.124	39.9036	0.274534	0.261783	0.261783	1594
116.124	39.9136	0.474047	0.469994	0.469994	5974
116.124	39.9236	0.349387	0.338396	0.338396	599
116.124	39.9336	0.353092	0.351333	0.351333	5125
116.124	39.9436	0.473513	0.448217	0.448217	2664
116.124	39.9536	0.519271	0.459172	0.459172	9854
116.124	39.9636	0.491452	0.338994	0.338994	1778
116.124	39.9736	0.580167	0.385238	0.385238	2070
116.124	40.1336	0.340075	0.334907	0.334907	504
116.124	40.1436	0.512462	0.400979	0.400979	447
116.124	40.1536	0.208507	0.129861	0.129861	541
116.124	40.1636	0.369546	0.277979	0.277979	569
116.134	39.7037	0.614736	0.451375	0.451375	469
116.134	39.7137	0.519476	0.321595	0.321595	3280
116.134	39.7237	0.567005	0.283879	0.283879	9907
116.134	39.7336	0.35092	0.132019	0.132019	11075
116.134	39.7436	0.404421	0.317709	0.317709	9582
116.134	39.7536	0.273123	0.23279	0.23279	2171
116.134	39.7636	0.450653	0.15868	0.15868	75
116.134	39.7736	0.306799	0.110856	0.110856	63
116.134	39.7836	0.508679	0.324838	0.324838	2591
116.134	39.7936	0.36345	0.25318	0.25318	254
116.134	39.8036	0.523513	0.410286	0.410286	6966
116.134	39.8136	0.610721	0.165531	0.165531	2083
116.134	39.8236	0.313902	0.266053	0.266053	637
116.134	39.8336	0.363127	0.363054	0.363054	64
116.134	39.8436	0.447423	0.193291	0.193291	24
116.134	39.8536	0.706636	0.495975	0.495975	106
116.134	39.8636	0.542706	0.471848	0.471848	84
116.134	39.8736	0.486105	0.485617	0.485617	141
116.134	39.8836	0.589476	0.420318	0.420318	278
116.134	39.8936	0.430652	0.338699	0.338699	6520
116.134	39.9036	0.34268	0.334073	0.334073	2062
116.134	39.9136	0.243095	0.218905	0.218905	668
116.134	39.9236	0.573011	0.572988	0.572988	5110
116.134	39.9336	0.806336	0.799554	0.799554	2115
116.134	39.9436	0.509821	0.50489	0.50489	8208
116.134	39.9536	0.464132	0.396531	0.396531	3991
116.134	39.9636	0.578335	0.177145	0.177145	1681
116.134	40.1236	0.115675	0.11168	0.11168	86
116.134	40.1336	0.263829	0.251648	0.251648	8667
116.134	40.1436	0.243295	0.240533	0.240533	4383
116.134	40.1536	0.123402	-0.121045	-0.121045	2429
116.134	40.1636	0.381137	0.311259	0.311259	344
116.134	40.1736	0.439432	0.316058	0.316058	3362
116.144	39.7137	0.436671	0.158756	0.158756	6912
116.144	39.7237	0.481907	0.261442	0.261442	6281
116.144	39.7337	0.448137	0.24885	0.24885	16666
116.144	39.7437	0.387035	0.283227	0.283227	4021
116.144	39.7537	0.349282	0.159624	0.159624	3053
116.144	39.7637	0.218003	0.128732	0.128732	1703
116.144	39.7737	0.319705	0.218413	0.218413	87
116.144	39.7837	0.471791	0.093174	0.093174	85
116.144	39.7937	0.556773	0.194453	0.194453	3840
116.144	39.8037	0.22418	0.174838	0.174838	490
116.144	39.8137	0.184146	0.147794	0.147794	5560
116.144	39.8237	0.353189	0.0365893	0.0365893	3294
116.144	39.8437	0.338123	0.337595	0.337595	1683
116.144	39.8537	0.694335	0.561745	0.561745	1191
116.144	39.8637	0.660603	0.647327	0.647327	1683
116.144	39.8737	0.609408	0.413723	0.413723	311
116.144	39.8837	0.402755	0.284504	0.284504	541
116.144	39.8937	0.47532	0.451764	0.451764	7226
116.144	39.9037	0.206941	0.206604	0.206604	459
116.144	39.9137	0.244787	0.238767	0.238767	1324
116.144	39.9237	0.56495	0.503796	0.503796	2214
116.144	39.9337	0.745042	0.73982	0.73982	3263
116.144	39.9437	0.335597	0.0449892	0.0449892	56
116.144	40.1236	0.146848	-0.0846652	-0.0846652	332
116.144	40.1336	0.167716	0.0229755	0.0229755	911
116.144	40.1536	0.133929	0.083465	0.083465	152
116.144	40.1636	0.0774545	-0.0154949	-0.0154949	22
116.154	39.7237	0.589423	0.330345	0.330345	3737
116.154	39.7337	0.437311	0.198861	0.198861	5039
116.154	39.7437	0.331821	0.225154	0.225154	9096
116.154	39.7537	0.406318	0.269884	0.269884	11626
116.154	39.7637	0.462485	0.274848	0.274848	12404
116.154	39.7737	0.355234	0.2653	0.2653	3559
116.154	39.7837	0.229678	0.134089	0.134089	471
116.154	39.7937	0.433396	0.103324	0.103324	3507
116.154	39.8037	0.467543	0.0144737	0.0144737	8649
116.154	39.8137	0.0727058	-0.0489632	-0.0489632	11004
116.154	39.8237	0.303979	0.300309	0.300309	11
116.154	39.8337	0.724168	0.569485	0.569485	2153
116.154	39.8537	0.567621	0.561199	0.561199	2650
116.154	39.8637	0.63261	0.620161	0.620161	3597
116.154	39.8737	0.444358	0.438418	0.438418	2985
116.154	39.8837	0.498374	0.349271	0.349271	6179
116.154	39.8937	0.526321	0.471992	0.471992	152
116.154	39.9037	0.635416	0.594495	0.594495	127
116.154	39.9137	0.170388	0.0733377	0.0733377	25
116.154	39.9237	0.721008	0.720978	0.720978	9040
116.154	39.9337	0.703634	0.659433	0.659433	9199
116.154	40.1337	0.282844	0.0921478	0.0921478	3597
116.164	39.7237	0.531702	0.14713	0.14713	9729
116.164	39.7337	0.335097	0.175845	0.175845	6931
116.164	39.7437	0.529597	0.381603	0.381603	1599
116.164	39.7537	0.267821	0.223953	0.223953	7955
116.164	39.7637	0.420498	0.297997	0.297997	11855
116.164	39.7737	0.615319	0.61009	0.61009	2475
116.164	39.7837	0.348009	0.337685	0.337685	1260
116.164	39.7937	0.418353	-0.0373383	-0.0373383	1171
116.164	39.8037	0.369789	0.0306903	0.0306903	9704
116.164	39.8137	0.0616635	-0.0483939	-0.0483939	2062
116.164	39.8237	0.244023	0.218293	0.218293	3642
116.164	39.8337	0.50156	0.467467	0.467467	3936
116.164	39.8437	0.718284	0.676745	0.676745	1335
116.164	39.8537	0.634712	0.582791	0.582791	7675
116.164	39.8637	0.445252	0.406226	0.406226	1557
116.164	39.8737	0.43739	0.401275	0.401275	6152
116.164	39.8837	0.617635	0.523013	0.523013	10
116.164	39.8937	0.491263	0.426613	0.426613	7482
116.164	39.9037	0.435576	0.392178	0.392178	2247
116.164	39.9137	0.659364	0.657196	0.657196	62
116.164	39.9237	0.500002	0.499896	0.499896	14784
116.164	39.9337	0.569708	0.536655	0.536655	11897
116.164	39.9437	0.772556	0.718539	0.718539	2466
116.164	40.1237	0.332335	0.305097	0.305097	368
116.174	39.7437	0.303307	0.132364	0.132364	11516
116.174	39.7537	0.417809	0.235	0.235	2827
116.174	39.7637	0.486727	0.277081	0.277081	4346
116.174	39.7737	0.39064	0.218576	0.218576	8694
116.174	39.7837	0.805209	0.704068	0.704068	464
116.174	39.7937	0.359449	0.0411813	0.0411813	17
116.174	39.8037	0.320002	0.144307	0.144307	548
116.174	39.8137	0.226724	0.192505	0.192505	5347
116.174	39.8237	0.315322	0.291226	0.291226	100
116.174	39.8337	0.668708	0.599323	0.599323	2122
116.174	39.8437	0.61666	0.607394	0.607394	33
116.174	39.8537	0.558932	0.517824	0.517824	1930
116.174	39.8637	0.610948	0.602959	0.602959	6588
116.174	39.8737	0.198215	0.139308	0.139308	651
116.174	39.8937	0.438201	0.381395	0.381395	5510
116.174	39.9037	0.611829	0.594	0.594	8046
116.174	39.9137	0.537122	0.536391	0.536391	6011
116.174	39.9237	0.516454	0.516106	0.516106	7500
116.174	39.9337	0.528029	0.511895	0.511895	10181
116.174	39.9437	0.486615	0.369237	0.369237	61
116.174	39.9537	0.741741	0.713829	0.713829	113
116.174	40.1237	0.56164	0.413949	0.413949	4451
116.174	40.1337	0.310019	0.163299	0.163299	146
116.184	39.7737	0.468917	0.236396	0.236396	7242
116.184	39.7837	0.376902	0.180225	0.180225	665
116.184	39.7937	0.181056	0.14319	0.14319	4911
116.184	39.8037	0.399487	0.165472	0.165472	7381
116.184	39.8137	0.0999031	0.0244155	0.0244155	4209
116.184	39.8237	0.444532	0.331916	0.331916	7838
116.184	39.8337	0.526299	0.464825	0.464825	2119
116.184	39.8437	0.381971	0.377248	0.377248	4237
116.184	39.8537	0.455683	0.417053	0.417053	2398
116.184	39.8637	0.281222	0.281066	0.281066	281
116.184	39.8737	0.171722	0.150755	0.150755	885
116.184	39.8837	0.647991	0.327623	0.327623	841
116.184	39.8937	0.237357	0.22026	0.22026	55
116.184	39.9037	0.611223	0.599707	0.599707	12484
116.184	39.9137	0.409135	0.407777	0.407777	20005
116.184	39.9237	0.485425	0.484483	0.484483	17460
116.184	39.9337	0.502075	0.497505	0.497505	11731
116.184	39.9437	0.448421	0.446301	0.446301	6265
116.184	39.9537	0.633679	0.452718	0.452718	7863
116.184	40.1137	0.611908	0.443989	0.443989	145
116.184	40.1237	0.427266	0.328423	0.328423	369
116.194	39.7837	0.65764	0.431363	0.431363	2813
116.194	39.7937	0.340937	0.320003	0.320003	7522
116.194	39.8037	0.465659	0.313446	0.313446	7804
116.194	39.8137	0.255566	0.229429	0.229429	4254
116.194	39.8237	0.375063	0.278898	0.278898	1921
116.194	39.8337	0.439065	0.320599	0.320599	2558
116.194	39.8437	0.29464	0.213139	0.213139	2543
116.194	39.8537	0.344017	0.324718	0.324718	1664
116.194	39.8637	0.340251	0.30318	0.30318	2209
116.194	39.8737	0.139147	0.0592488	0.0592488	162
116.194	39.8837	0.42218	0.287627	0.287627	13
116.194	39.8937	0.454704	0.273163	0.273163	5428
116.194	39.9037	0.511718	0.475855	0.475855	16283
116.194	39.9137	0.421233	0.413983	0.413983	7321
116.194	39.9237	0.321495	0.319776	0.319776	13885
116.194	39.9337	0.445699	0.444044	0.444044	7002
116.194	39.9437	0.266528	0.266473	0.266473	8543
116.194	39.9537	0.464792	0.308936	0.308936	4394
116.194	39.9637	0.598959	0.59015	0.59015	2500
116.194	39.9937	0.596415	0.517422	0.517422	3089
116.194	40.1137	0.864113	0.469142	0.469142	2481
116.194	40.1237	0.555628	0.418357	0.418357	2059
116.194	40.1337	0.580638	0.420649	0.420649	370
116.194	40.1437	0.506927	0.293687	0.293687	1806
116.194	40.1537	0.290127	0.285697	0.285697	13
116.204	39.7938	0.222663	0.117095	0.117095	2936
116.204	39.8038	0.487996	0.298057	0.298057	1760
116.204	39.8138	0.307145	0.149665	0.149665	4809
116.204	39.8238	0.273035	0.152915	0.152915	7229
116.204	39.8338	0.22023	0.114415	0.114415	1789
116.204	39.8438	0.205251	0.182529	0.182529	6611
116.204	39.8538	0.431417	0.423263	0.423263	2549
116.204	39.8638	0.306258	-0.026793	-0.026793	15
116.204	39.8738	0.47873	0.302949	0.302949	3429
116.204	39.8838	0.297018	0.258811	0.258811	78
116.204	39.8938	0.439135	0.362933	0.362933	4157
116.204	39.9038	0.445614	0.442297	0.442297	6438
116.204	39.9138	0.291071	0.291066	0.291066	6271
116.204	39.9238	0.2932	0.291157	0.291157	8241
116.204	39.9338	0.369694	0.369674	0.369674	6839
116.204	39.9438	0.230494	0.173317	0.173317	6550
116.204	39.9538	0.538524	0.534229	0.534229	3594
116.204	39.9638	0.680217	0.660617	0.660617	1570
116.204	39.9738	0.581447	0.575544	0.575544	5042
116.204	39.9838	0.454969	0.437109	0.437109	7259
116.204	39.9938	0.604342	0.439275	0.439275	8005
116.204	40.0238	0.605313	0.562979	0.562979	1063
116.204	40.0637	0.625466	0.587486	0.587486	15169
116.204	40.0737	0.53072	0.482311	0.482311	373
116.204	40.1137	0.677504	0.475642	0.475642	2196
116.204	40.1237	0.569328	0.289971	0.289971	12165
116.204	40.1337	0.593434	0.250515	0.250515	3974
116.204	40.1437	0.422967	0.311526	0.311526	524
116.204	40.1537	0.365722	0.354264	0.354264	2541
116.204	40.1637	0.505609	0.44993	0.44993	629
116.214	39.8038	0.34917	0.1768	0.1768	4801
116.214	39.8138	0.166038	0.165945	0.165945	2667
116.214	39.8338	0.49016	-0.372898	-0.372898	10
116.214	39.8438	0.23238	-0.18794	-0.18794	11
116.214	39.8538	0.540313	0.509302	0.509302	3615
116.214	39.8638	0.290896	0.272956	0.272956	274
116.214	39.8738	0.535924	0.448194	0.448194	6206
116.214	39.8838	0.351445	0.310383	0.310383	1768
116.214	39.8938	0.409968	0.332844	0.332844	17593
116.214	39.9038	0.458124	0.456719	0.456719	15086
116.214	39.9138	0.385169	0.380294	0.380294	4998
116.214	39.9238	0.429433	0.419626	0.419626	1290
116.214	39.9338	0.516464	0.329481	0.329481	2394
116.214	39.9438	0.525629	0.5251	0.5251	288
116.214	39.9538	0.589367	0.588719	0.588719	3975
116.214	39.9638	0.562732	-0.0354313	-0.0354313	1098
116.214	39.9738	0.395809	0.366434	0.366434	7938
116.214	39.9838	0.49339	0.464025	0.464025	5930
116.214	39.9938	0.722562	0.658435	0.658435	1918
116.214	40.0038	0.51914	0.185395	0.185395	859
116.214	40.0238	0.476219	0.452405	0.452405	949
116.214	40.0638	0.5449	0.540006	0.540006	5438
116.214	40.0738	0.595601	0.554949	0.554949	1625
116.214	40.0838	0.69781	0.550407	0.550407	9863
116.214	40.0938	0.384182	0.344948	0.344948	9658
116.214	40.1038	0.590531	0.476967	0.476967	1841
116.214	40.1138	0.517603	0.257155	0.257155	11412
116.214	40.1238	0.529833	0.208788	0.208788	1363
116.214	40.1338	0.911247	0.599785	0.599785	920
116.214	40.1438	0.416614	0.346341	0.346341	2700
116.214	40.1638	0.502003	0.387221	0.387221	2990
116.224	39.8038	0.336309	-0.170886	-0.170886	11
116.224	39.8138	0.498427	-0.164379	-0.164379	157
116.224	39.8238	0.775677	0.604231	0.604231	29
116.224	39.8338	0.503525	0.463079	0.463079	27
116.224	39.8438	0.592766	0.496408	0.496408	9385
116.224	39.8538	0.504242	0.435757	0.435757	4327
116.224	39.8638	0.329097	0.232273	0.232273	2978
116.224	39.8738	0.387619	0.23903	0.23903	319
116.224	39.8838	0.297006	0.244796	0.244796	11780
116.224	39.8938	0.499904	0.443525	0.443525	22252
116.224	39.9038	0.543655	0.526909	0.526909	10938
116.224	39.9138	0.338471	0.327972	0.327972	2838
116.224	39.9238	0.400655	0.379311	0.379311	6390
116.224	39.9338	0.326799	0.316129	0.316129	9195
116.224	39.9438	0.437278	0.437028	0.437028	10474
116.224	39.9538	0.494372	0.48779	0.48779	7286
116.224	39.9638	0.292292	0.149843	0.149843	240
116.224	39.9738	0.365274	0.337465	0.337465	6748
116.224	39.9838	0.249533	0.236557	0.236557	1183
116.224	39.9938	0.469147	0.406676	0.406676	6395
116.224	40.0038	0.388987	0.367257	0.367257	1473
116.224	40.0138	0.488144	0.20299	0.20299	2318
116.224	40.0238	0.422377	0.403469	0.403469	12438
116.224	40.0638	0.283043	0.175427	0.175427	4503
116.224	40.0738	0.550166	0.51684	0.51684	4415
116.224	40.0838	0.552331	0.361192	0.361192	8446
116.224	40.0938	0.709012	0.36994	0.36994	1437
116.224	40.1138	0.357832	-0.353074	-0.353074	120
116.224	40.1238	0.460397	0.270416	0.270416	373
116.224	40.1338	0.527463	0.163117	0.163117	4928
116.224	40.1638	0.498156	0.375629	0.375629	171
116.234	39.8338	0.589711	0.401156	0.401156	11558
116.234	39.8438	0.480935	0.404517	0.404517	8257
116.234	39.8538	0.501415	0.462955	0.462955	10023
116.234	39.8638	0.506544	0.318601	0.318601	7567
116.234	39.8738	0.365639	0.340596	0.340596	6625
116.234	39.8838	0.30879	0.276863	0.276863	3546
116.234	39.8938	0.428396	0.392774	0.392774	6812
116.234	39.9038	0.451781	0.440162	0.440162	8399
116.234	39.9138	0.508744	0.508672	0.508672	9665
116.234	39.9238	0.458844	0.458262	0.458262	21621
116.234	39.9338	0.42698	0.426431	0.426431	1698
116.234	39.9438	0.538736	0.524108	0.524108	3287
116.234	39.9538	0.2984	0.284154	0.284154	7767
116.234	39.9638	0.509465	0.508474	0.508474	449
116.234	39.9738	0.404413	0.389189	0.389189	6919
116.234	39.9838	0.218137	0.217639	0.217639	2592
116.234	40.0038	0.578928	0.540418	0.540418	7927
116.234	40.0138	0.679889	0.633422	0.633422	17
116.234	40.0238	0.390963	0.383039	0.383039	36
116.234	40.0338	0.546473	0.518304	0.518304	2243
116.234	40.0438	0.610801	0.559775	0.559775	2500
116.234	40.0538	0.600325	0.522653	0.522653	7137
116.234	40.0638	0.0961833	0.0384617	0.0384617	322
116.234	40.0738	0.366428	0.264125	0.264125	14903
116.234	40.0838	0.423328	0.232356	0.232356	2734
116.234	40.0938	0.445681	0.33426	0.33426	24
116.234	40.1138	0.739962	0.735282	0.735282	20
116.234	40.1238	0.360447	0.207288	0.207288	1306
116.234	40.1538	0.435197	0.353047	0.353047	710
116.234	40.1638	0.256795	0.230136	0.230136	3237
116.244	39.8238	0.609637	0.236364	0.236364	1200
116.244	39.8338	0.541777	0.423759	0.423759	4063
116.244	39.8438	0.546955	0.453703	0.453703	9354
116.244	39.8538	0.506873	0.416009	0.416009	3789
116.244	39.8638	0.54712	0.465373	0.465373	3468
116.244	39.8738	0.419479	0.323842	0.323842	5562
116.244	39.8838	0.468644	0.430904	0.430904	22388
116.244	39.8938	0.538287	0.501273	0.501273	18483
116.244	39.9038	0.410932	0.400866	0.400866	17942
116.244	39.9138	0.486187	0.483516	0.483516	18125
116.244	39.9238	0.424864	0.422164	0.422164	4036
116.244	39.9338	0.417031	0.414425	0.414425	8603
116.244	39.9438	0.410303	0.409632	0.409632	18736
116.244	39.9538	0.433247	0.427797	0.427797	5025
116.244	39.9638	0.555389	0.548597	0.548597	11062
116.244	39.9738	0.430255	0.415343	0.415343	7557
116.244	39.9838	0.402365	0.299475	0.299475	1269
116.244	39.9938	0.471087	0.257791	0.257791	1325
116.244	40.0038	0.4476	0.446675	0.446675	2653
116.244	40.0138	0.590555	0.54704	0.54704	2793
116.244	40.0238	0.239939	0.136265	0.136265	1006
116.244	40.0338	0.360184	0.338456	0.338456	5798
116.244	40.0438	0.468057	0.441713	0.441713	27589
116.244	40.0538	0.297721	0.29452	0.29452	10472
116.244	40.0638	0.274237	0.168941	0.168941	6971
116.244	40.0738	0.270853	0.235463	0.235463	2467
116.244	40.0838	0.41736	0.307541	0.307541	13553
116.244	40.0938	0.181573	0.106374	0.106374	5043
116.244	40.1038	0.471197	0.409031	0.409031	571
116.244	40.1138	0.539964	0.41919	0.41919	11422
116.244	40.1238	0.529127	0.391772	0.391772	5131
116.244	40.1338	0.718813	0.410785	0.410785	656
116.244	40.1438	0.360159	0.274214	0.274214	5555
116.244	40.1538	0.462898	0.339281	0.339281	5585
116.244	40.1638	0.468832	0.214523	0.214523	6792
116.254	39.7538	0.461739	0.314382	0.314382	3345
116.254	39.7638	0.544761	0.481997	0.481997	260
116.254	39.7738	0.517548	0.491589	0.491589	602
116.254	39.8138	0.645599	0.430744	0.430744	1879
116.254	39.8238	0.668113	0.543921	0.543921	1120
116.254	39.8338	0.556949	0.306637	0.306637	3272
116.254	39.8438	0.503441	0.379096	0.379096	11661
116.254	39.8538	0.517558	0.427969	0.427969	3992
116.254	39.8638	0.491309	0.391332	0.391332	28188
116.254	39.8738	0.303781	0.242503	0.242503	1501
116.254	39.8838	0.403251	0.324528	0.324528	6835
116.254	39.8938	0.485658	0.427839	0.427839	4258
116.254	39.9038	0.391435	0.381674	0.381674	18097
116.254	39.9138	0.365183	0.361261	0.361261	24523
116.254	39.9238	0.424516	0.410875	0.410875	28057
116.254	39.9338	0.346159	0.343309	0.343309	9682
116.254	39.9438	0.446588	0.423774	0.423774	5124
116.254	39.9538	0.399587	0.372101	0.372101	9937
116.254	39.9638	0.404146	0.342796	0.342796	78
116.254	39.9738	0.418378	0.321777	0.321777	3751
116.254	39.9838	0.364578	0.361286	0.361286	1724
116.254	39.9938	0.177661	0.162179	0.162179	310
116.254	40.0038	0.136062	0.126907	0.126907	4571
116.254	40.0138	0.362491	0.34475	0.34475	7804
116.254	40.0238	0.426484	0.421099	0.421099	4747
116.254	40.0338	0.545097	0.432777	0.432777	1983
116.254	40.0438	0.472908	0.337008	0.337008	9809
116.254	40.0538	0.578806	0.372468	0.372468	280
116.254	40.0638	0.22558	-0.150873	-0.150873	102
116.254	40.0738	0.326899	0.280604	0.280604	9112
116.254	40.0838	0.463761	0.224104	0.224104	10983
116.254	40.0938	0.236362	0.0826349	0.0826349	104
116.254	40.1038	0.158648	0.0874624	0.0874624	546
116.254	40.1138	0.381475	0.192877	0.192877	952
116.254	40.1238	0.581451	0.348106	0.348106	5895
116.254	40.1338	0.601118	0.317438	0.317438	9204
116.254	40.1438	0.289094	0.174521	0.174521	2486
116.254	40.1538	0.610343	0.334535	0.334535	573
116.254	40.1638	0.621682	0.231131	0.231131	4594
116.254	40.1738	0.411109	0.249068	0.249068	1109
116.264	39.6938	0.446405	0.38282	0.38282	589
116.264	39.7038	0.920102	0.573153	0.573153	119
116.264	39.7138	0.40726	0.191439	0.191439	979
116.264	39.7238	0.660837	0.585506	0.585506	464
116.264	39.7538	0.689734	0.662281	0.662281	2606
116.264	39.7638	0.399433	0.37581	0.37581	6582
116.264	39.7738	0.810058	0.79067	0.79067	3637
116.264	39.7838	0.703692	0.528895	0.528895	84
116.264	39.7938	0.484967	0.470695	0.470695	3025
116.264	39.8038	0.508009	0.253369	0.253369	562
116.264	39.8138	0.661544	0.373209	0.373209	1108
116.264	39.8238	0.52731	0.284868	0.284868	2315
116.264	39.8338	0.455042	0.198427	0.198427	6775
116.264	39.8438	0.419447	0.334824	0.334824	3715
116.264	39.8538	0.458444	0.322044	0.322044	7921
116.264	39.8638	0.368533	0.31042	0.31042	7964
116.264	39.8738	0.370682	0.322517	0.322517	11197
116.264	39.8838	0.368321	0.287951	0.287951	19171
116.264	39.8938	0.272514	0.212528	0.212528	27300
116.264	39.9038	0.345911	0.32816	0.32816	18133
116.264	39.9138	0.30626	0.303074	0.303074	2367
116.264	39.9238	0.355308	0.353953	0.353953	13814
116.264	39.9338	0.357208	0.3501	0.3501	10050
116.264	39.9438	0.258116	0.258019	0.258019	8898
116.264	39.9538	0.341105	0.304558	0.304558	7367
116.264	39.9638	0.349459	0.293031	0.293031	8282
116.264	39.9738	0.127419	0.120002	0.120002	39
116.264	39.9838	0.494691	0.488093	0.488093	15
116.264	40.0038	0.135251	0.099356	0.099356	6804
116.264	40.0138	0.182087	0.176707	0.176707	6025
116.264	40.0238	0.389148	0.36573	0.36573	9206
116.264	40.0338	0.45355	0.366611	0.366611	11432
116.264	40.0438	0.456042	0.365625	0.365625	2234
116.264	40.0538	0.310031	0.13677	0.13677	8027
116.264	40.0638	0.133471	0.083125	0.083125	14531
116.264	40.0738	0.258812	0.19219	0.19219	4678
116.264	40.0838	0.326071	-0.0718537	-0.0718537	13460
116.264	40.0938	0.303145	0.0137668	0.0137668	1946
116.264	40.1038	0.414635	0.252084	0.252084	9795
116.264	40.1138	0.596332	0.306772	0.306772	7705
116.264	40.1238	0.413812	0.142904	0.142904	36265
116.264	40.1338	0.604951	0.227456	0.227456	5582
116.264	40.1438	0.548958	0.182615	0.182615	13380
116.264	40.1538	0.526153	0.209584	0.209584	3976
116.264	40.1638	0.662675	0.131877	0.131877	21320
116.274	39.7038	0.357424	0.288789	0.288789	100
116.274	39.7138	0.540071	0.435948	0.435948	7665
116.274	39.7238	0.606553	0.571098	0.571098	8733
116.274	39.7338	0.387231	0.294108	0.294108	156
116.274	39.7438	0.373867	0.339302	0.339302	325
116.274	39.7538	0.464049	0.387583	0.387583	3897
116.274	39.7738	0.560988	0.490166	0.490166	8628
116.274	39.7838	0.450805	0.293732	0.293732	4130
116.274	39.7938	0.415665	0.233195	0.233195	2751
116.274	39.8038	0.730716	0.659075	0.659075	1155
116.274	39.8138	0.59497	0.303568	0.303568	4234
116.274	39.8238	0.544469	0.382373	0.382373	3694
116.274	39.8338	0.466716	0.357439	0.357439	4650
116.274	39.8438	0.372866	0.331249	0.331249	8617
116.274	39.8538	0.424787	0.323699	0.323699	15387
116.274	39.8638	0.363597	0.359709	0.359709	12051
116.274	39.8738	0.355107	0.279451	0.279451	17158
116.274	39.8838	0.334861	0.240633	0.240633	11227
116.274	39.8938	0.478346	0.391731	0.391731	10177
116.274	39.9038	0.356005	0.314349	0.314349	17841
116.274	39.9138	0.216045	0.201289	0.201289	15293
116.274	39.9238	0.430957	0.403756	0.403756	13456
116.274	39.9338	0.452167	0.451209	0.451209	16574
116.274	39.9438	0.396218	0.395215	0.395215	10248
116.274	39.9538	0.386553	0.378713	0.378713	11609
116.274	39.9638	0.306276	0.295663	0.295663	10909
116.274	39.9738	0.395313	0.307585	0.307585	1172
116.274	39.9838	0.204571	0.202304	0.202304	1291
116.274	39.9938	0.4719	0.440267	0.440267	3776
116.274	40.0038	0.440702	0.349814	0.349814	4329
116.274	40.0138	0.223984	0.213694	0.213694	12109
116.274	40.0238	0.422794	0.311953	0.311953	8879
116.274	40.0338	0.525894	0.376216	0.376216	6087
116.274	40.0438	0.288808	0.255974	0.255974	2257
116.274	40.0538	0.206258	0.0270443	0.0270443	484
116.274	40.0638	0.416034	0.131232	0.131232	1148
116.274	40.0738	0.455906	0.23326	0.23326	3775
116.274	40.0838	0.189782	-0.0455922	-0.0455922	89
116.274	40.0938	0.424029	0.268587	0.268587	2337
116.274	40.1038	0.460156	0.246205	0.246205	12680
116.274	40.1138	0.516982	0.201048	0.201048	5964
116.274	40.1238	0.59369	-0.561223	-0.561223	15
116.274	40.1338	0.350972	0.0926464	0.0926464	535
116.274	40.1438	0.506795	0.162888	0.162888	9438
116.274	40.1538	0.444522	0.0821347	0.0821347	6877
116.284	39.6938	0.65668	0.428795	0.428795	1213
116.284	39.7038	0.964594	0.426127	0.426127	82
116.284	39.7138	0.301417	0.275935	0.275935	497
116.284	39.7238	0.58877	0.50688	0.50688	1540
116.284	39.7338	0.726638	0.661202	0.661202	1410
116.284	39.7438	0.486611	0.37372	0.37372	6525
116.284	39.7538	0.380527	0.346658	0.346658	1287
116.284	39.7638	0.365241	0.346887	0.346887	492
116.284	39.7738	0.643621	0.271517	0.271517	4471
116.284	39.7838	0.596196	0.228167	0.228167	23292
116.284	39.7938	0.611391	0.185547	0.185547	6254
116.284	39.8038	0.545444	0.260562	0.260562	1125
116.284	39.8138	0.526661	0.238472	0.238472	8403
116.284	39.8238	0.572401	0.19348	0.19348	7803
116.284	39.8338	0.532417	0.344386	0.344386	10647
116.284	39.8438	0.261323	0.225178	0.225178	16831
116.284	39.8538	0.453037	0.331897	0.331897	15433
116.284	39.8638	0.436057	0.313837	0.313837	17164
116.284	39.8738	0.34204	0.201316	0.201316	13939
116.284	39.8838	0.328727	0.272725	0.272725	12124
116.284	39.8938	0.265149	0.197932	0.197932	8540
116.284	39.9038	0.33966	0.296159	0.296159	13032
116.284	39.9138	0.399191	0.349755	0.349755	6865
116.284	39.9238	0.34877	0.348553	0.348553	15757
116.284	39.9338	0.370882	0.355143	0.355143	10779
116.284	39.9438	0.321295	0.309881	0.309881	11545
116.284	39.9538	0.312451	0.308393	0.308393	10491
116.284	39.9638	0.383001	0.352987	0.352987	7779
116.284	39.9738	0.304892	0.163017	0.163017	4642
116.284	39.9838	0.525901	0.521602	0.521602	3560
116.284	39.9938	0.586203	0.53208	0.53208	5039
116.284	40.0038	0.451796	0.36917	0.36917	7072
116.284	40.0138	0.451235	0.297524	0.297524	14925
116.284	40.0237	0.368951	0.21511	0.21511	12839
116.284	40.0337	0.279434	0.206587	0.206587	2554
116.284	40.0437	0.334675	0.155049	0.155049	6177
116.284	40.0537	0.131367	-0.0259834	-0.0259834	3007
116.284	40.0637	0.323323	0.219192	0.219192	743
116.284	40.0737	0.444614	0.3096	0.3096	5262
116.284	40.0837	0.311965	0.0517802	0.0517802	3360
116.284	40.0937	0.391436	0.127748	0.127748	13248
116.284	40.1037	0.51858	0.121993	0.121993	27166
116.284	40.1137	0.665498	0.178418	0.178418	1322
116.284	40.1337	0.636332	0.133438	0.133438	1988
116.284	40.1437	0.682991	0.168652	0.168652	17947
116.284	40.1537	0.696082	0.157476	0.157476	22251
116.294	39.6838	0.574799	0.556169	0.556169	977
116.294	39.6938	0.654222	0.237992	0.237992	3638
116.294	39.7038	0.295961	0.254646	0.254646	4597
116.294	39.7138	0.298613	0.253734	0.253734	21
116.294	39.7238	0.521153	0.414931	0.414931	5502
116.294	39.7438	0.392732	0.300698	0.300698	1023
116.294	39.7538	0.460393	0.447388	0.447388	9132
116.294	39.7637	0.425433	0.375497	0.375497	4932
116.294	39.7737	0.659012	0.138787	0.138787	1755
116.294	39.7837	0.581336	0.144353	0.144353	4375
116.294	39.7937	0.531531	0.113011	0.113011	5039
116.294	39.8037	0.601034	-0.00388031	-0.00388031	3276
116.294	39.8137	0.613849	0.265854	0.265854	9275
116.294	39.8237	0.423022	0.220184	0.220184	4810
116.294	39.8337	0.416544	0.218525	0.218525	18496
116.294	39.8437	0.405785	0.253485	0.253485	16406
116.294	39.8537	0.401063	0.240847	0.240847	13715
116.294	39.8637	0.299559	0.181829	0.181829	11568
116.294	39.8737	0.61116	0.424149	0.424149	6588
116.294	39.8837	0.343101	0.228344	0.228344	16509
116.294	39.8937	0.23639	0.168374	0.168374	14494
116.294	39.9037	0.196877	0.177089	0.177089	15239
116.294	39.9137	0.21268	0.199213	0.199213	18420
116.294	39.9237	0.243314	0.242225	0.242225	18453
116.294	39.9337	0.306109	0.306098	0.306098	15234
116.294	39.9437	0.211058	0.210313	0.210313	10924
116.294	39.9537	0.422088	0.396246	0.396246	8648
116.294	39.9637	0.271883	0.269992	0.269992	18919
116.294	39.9737	0.360437	0.310919	0.310919	5786
116.294	39.9837	0.266918	0.25865	0.25865	4509
116.294	39.9937	0.406955	0.253792	0.253792	17800
116.294	40.0037	0.605994	0.311077	0.311077	2737
116.294	40.0137	0.582704	0.101916	0.101916	1024
116.294	40.0237	0.158011	0.104281	0.104281	12975
116.294	40.0337	0.329078	0.0422877	0.0422877	5236
116.294	40.0437	0.21974	0.185329	0.185329	7854
116.294	40.0537	0.23843	0.106762	0.106762	1701
116.294	40.0637	0.416262	0.27547	0.27547	138
116.294	40.0737	0.383599	0.12043	0.12043	11850
116.294	40.0837	0.481226	0.136743	0.136743	1002
116.294	40.0937	0.386253	0.0900365	0.0900365	3321
116.294	40.1037	0.396138	-0.0232676	-0.0232676	1215
116.294	40.1137	0.372253	0.0473179	0.0473179	4172
116.294	40.1437	0.643514	0.0664498	0.0664498	38960
116.294	40.1537	0.639519	0.0582753	0.0582753	7566
116.304	39.6837	0.321587	0.144179	0.144179	5460
116.304	39.6937	0.4373	0.173234	0.173234	597
116.304	39.7137	0.0548269	-0.0037258	-0.0037258	5357
116.304	39.7237	0.536387	0.376285	0.376285	1088
116.304	39.7337	0.314983	0.10378	0.10378	1212
116.304	39.7437	0.491141	0.399558	0.399558	4394
116.304	39.7537	0.395284	0.27925	0.27925	2492
116.304	39.7637	0.356684	0.221669	0.221669	18460
116.304	39.7737	0.465079	0.341665	0.341665	364
116.304	39.7837	0.539032	-0.118115	-0.118115	30
116.304	39.7937	0.478811	0.0640152	0.0640152	2534
116.304	39.8037	0.405786	-0.0679483	-0.0679483	4793
116.304	39.8137	0.536967	0.0876271	0.0876271	11847
116.304	39.8237	0.333113	-0.0565606	-0.0565606	7280
116.304	39.8337	0.351059	0.131768	0.131768	13742
116.304	39.8437	0.415743	0.229663	0.229663	9815
116.304	39.8537	0.379663	0.264883	0.264883	24353
116.304	39.8637	0.346748	0.182861	0.182861	7291
116.304	39.8737	0.291968	0.136755	0.136755	9870
116.304	39.8837	0.294081	0.224457	0.224457	29282
116.304	39.8937	0.199017	0.132548	0.132548	14853
116.304	39.9037	0.191676	0.12437	0.12437	13990
116.304	39.9137	0.165337	0.145775	0.145775	5684
116.304	39.9237	0.231541	0.231206	0.231206	7009
116.304	39.9337	0.26728	0.26624	0.26624	9360
116.304	39.9437	0.200822	0.195214	0.195214	19017
116.304	39.9537	0.219951	0.217185	0.217185	18742
116.304	39.9637	0.260216	0.249947	0.249947	17272
116.304	39.9737	0.0959787	0.0938836	0.0938836	20896
116.304	39.9837	0.202967	0.17761	0.17761	10972
116.304	39.9937	0.3438	0.218884	0.218884	10723
116.304	40.0037	0.327856	0.247833	0.247833	96
116.304	40.0137	0.370619	0.229568	0.229568	5943
116.304	40.0237	0.23039	0.0234403	0.0234403	1477
116.304	40.0337	0.190865	0.109056	0.109056	16738
116.304	40.0437	0.23695	0.14441	0.14441	4115
116.304	40.0537	0.344353	0.137637	0.137637	27752
116.304	40.0637	0.457005	0.0719893	0.0719893	15341
116.304	40.0737	0.388469	0.0737514	0.0737514	7979
116.304	40.0837	0.469229	0.129788	0.129788	15574
116.304	40.0937	0.317445	0.00361334	0.00361334	20986
116.304	40.1037	0.443191	0.0667965	0.0667965	9407
116.304	40.1137	0.556354	0.0409008	0.0409008	20521
116.304	40.1537	0.472439	-0.0861594	-0.0861594	1261
116.314	39.6737	0.707354	0.280427	0.280427	12900
116.314	39.6837	0.639859	0.166231	0.166231	12905
116.314	39.6937	0.493903	0.322497	0.322497	3200
116.314	39.7037	0.144886	0.0345955	0.0345955	2499
116.314	39.7137	0.596577	0.202594	0.202594	2122
116.314	39.7237	0.463915	0.249843	0.249843	6155
116.314	39.7337	0.440774	0.317622	0.317622	10012
116.314	39.7437	0.46733	0.249527	0.249527	16312
116.314	39.7537	0.332955	0.209453	0.209453	11585
116.314	39.7637	0.298626	0.192317	0.192317	6223
116.314	39.7737	0.477068	0.320794	0.320794	9880
116.314	39.7837	0.522403	0.27159	0.27159	2041
116.314	39.7937	0.442582	0.126091	0.126091	7321
116.314	39.8037	0.399412	0.026978	0.026978	1150
116.314	39.8137	0.416466	0.115796	0.115796	243
116.314	39.8237	0.688654	0.388836	0.388836	3817
116.314	39.8337	0.385393	0.053758	0.053758	8357
116.314	39.8437	0.458082	0.196852	0.196852	25539
116.314	39.8537	0.291404	0.176201	0.176201	4915
116.314	39.8637	0.343647	0.0785583	0.0785583	2530
116.314	39.8737	0.375839	0.164554	0.164554	14090
116.314	39.8837	0.372445	0.250118	0.250118	28850
116.314	39.8937	0.32278	0.269141	0.269141	24504
116.314	39.9037	0.230757	0.193953	0.193953	10835
116.314	39.9137	0.15401	0.139646	0.139646	3708
116.314	39.9237	0.208825	0.205325	0.205325	17522
116.314	39.9337	0.242041	0.201793	0.201793	10430
116.314	39.9437	0.345016	0.234597	0.234597	7388
116.314	39.9537	0.209999	0.207381	0.207381	12223
116.314	39.9637	0.316405	0.284644	0.284644	14382
116.314	39.9737	0.150315	0.121957	0.121957	14188
116.314	39.9837	0.127288	0.123867	0.123867	13809
116.314	39.9937	0.252809	0.0906813	0.0906813	4520
116.314	40.0037	0.416033	0.251265	0.251265	8091
116.314	40.0137	0.404121	0.213057	0.213057	5893
116.314	40.0237	0.342956	0.132238	0.132238	15912
116.314	40.0337	0.217154	0.0656285	0.0656285	5378
116.314	40.0437	0.18663	0.101338	0.101338	7626
116.314	40.0537	0.258921	0.0612124	0.0612124	15728
116.314	40.0637	0.456194	0.105514	0.105514	12257
116.314	40.0737	0.480974	0.0504263	0.0504263	19217
116.314	40.0837	0.492884	0.0372961	0.0372961	11937
116.314	40.0937	0.240416	-0.204362	-0.204362	1328
116.314	40.1037	0.422931	0.15386	0.15386	1670
116.314	40.1137	0.471537	0.139163	0.139163	1264
116.324	39.6637	0.582333	0.0139414	0.0139414	9460
116.324	39.6737	0.740571	0.0597311	0.0597311	1030
116.324	39.6837	0.523918	0.0259018	0.0259018	12511
116.324	39.6937	0.784039	0.101693	0.101693	1878
116.324	39.7037	0.453898	0.100999	0.100999	3951
116.324	39.7137	0.58478	0.0433238	0.0433238	7368
116.324	39.7237	0.521322	0.152988	0.152988	8965
116.324	39.7337	0.546355	0.178687	0.178687	19614
116.324	39.7437	0.570395	0.190642	0.190642	6308
116.324	39.7537	0.471572	0.18241	0.18241	22074
116.324	39.7637	0.461933	0.178954	0.178954	9750
116.324	39.7737	0.52278	0.243403	0.243403	17937
116.324	39.7837	0.369374	0.184454	0.184454	5611
116.324	39.7937	0.53193	0.236554	0.236554	17110
116.324	39.8037	0.522923	0.223775	0.223775	1611
116.324	39.8137	0.380983	0.273434	0.273434	4728
116.324	39.8237	0.211732	-0.0531715	-0.0531715	6371
116.324	39.8337	0.282263	-0.109888	-0.109888	10726
116.324	39.8437	0.40881	0.11951	0.11951	13027
116.324	39.8537	0.41861	0.366512	0.366512	1268
116.324	39.8637	0.313767	0.0149502	0.0149502	9203
116.324	39.8737	0.429432	0.176797	0.176797	14598
116.324	39.8837	0.437716	0.261021	0.261021	19257
116.324	39.8937	0.294829	0.22385	0.22385	25182
116.324	39.9037	0.339068	0.283245	0.283245	9807
116.324	39.9137	0.183407	0.0776318	0.0776318	4865
116.324	39.9237	0.232749	0.178756	0.178756	8074
116.324	39.9337	0.221081	0.205693	0.205693	12621
116.324	39.9437	0.0609805	0.0380393	0.0380393	4754
116.324	39.9537	0.0983959	0.0982165	0.0982165	6100
116.324	39.9637	0.123455	0.119387	0.119387	15703
116.324	39.9737	0.0531214	0.0531089	0.0531089	13461
116.324	39.9837	0.146483	0.144992	0.144992	17881
116.324	39.9937	0.18389	0.0590955	0.0590955	7501
116.324	40.0037	0.343993	0.1421	0.1421	9795
116.324	40.0137	0.663298	0.0931979	0.0931979	1718
116.324	40.0237	0.23499	0.181816	0.181816	12879
116.324	40.0337	0.165673	-0.00877026	-0.00877026	21343
116.324	40.0437	0.25674	0.0328107	0.0328107	18193
116.324	40.0537	0.38102	0.137546	0.137546	8727
116.324	40.0637	0.434787	0.120118	0.120118	14795
116.324	40.0737	0.447248	0.00582209	0.00582209	22164
116.324	40.0837	0.432441	0.014638	0.014638	16301
116.324	40.0937	0.843581	0.422799	0.422799	1197
116.324	40.1037	0.372985	0.00862982	0.00862982	10154
116.334	39.6637	0.616083	-0.0477153	-0.0477153	652
116.334	39.6837	0.134039	0.0828895	0.0828895	817
116.334	39.6937	0.513053	0.194001	0.194001	1644
116.334	39.7037	0.479286	0.207984	0.207984	724
116.334	39.7137	0.407055	0.166079	0.166079	9692
116.334	39.7237	0.505865	0.0599702	0.0599702	6913
116.334	39.7337	0.434281	0.035398	0.035398	13823
116.334	39.7437	0.385174	0.0970059	0.0970059	10724
116.334	39.7537	0.322409	0.16806	0.16806	8753
116.334	39.7637	0.369651	0.155746	0.155746	11080
116.334	39.7737	0.334622	0.0699598	0.0699598	2836
116.334	39.7837	0.467615	0.0610233	0.0610233	8616
116.334	39.7937	0.375058	0.138272	0.138272	14315
116.334	39.8037	0.342059	0.0462326	0.0462326	10408
116.334	39.8137	0.00667685	-0.00658773	-0.00658773	7501
116.334	39.8237	0.20047	0.040227	0.040227	9746
116.334	39.8337	0.369529	0.0778363	0.0778363	12480
116.334	39.8437	0.391324	0.196003	0.196003	9901
116.334	39.8537	0.31308	0.088431	0.088431	9510
116.334	39.8637	0.484098	0.0965897	0.0965897	4865
116.334	39.8737	0.506365	0.214739	0.214739	16014
116.334	39.8837	0.446981	0.274497	0.274497	26377
116.334	39.8937	0.329783	0.190167	0.190167	22959
116.334	39.9037	0.290311	0.229575	0.229575	10014
116.334	39.9137	0.322787	0.248346	0.248346	16898
116.334	39.9237	0.196697	0.191365	0.191365	10626
116.334	39.9337	0.394825	0.378728	0.378728	13612
116.334	39.9437	0.120419	0.0516507	0.0516507	7528
116.334	39.9537	0.213253	0.211493	0.211493	18223
116.334	39.9637	0.103471	0.0989799	0.0989799	15567
116.334	39.9737	0.0422871	0.0362166	0.0362166	14750
116.334	39.9837	0.062028	0.0494266	0.0494266	10099
116.334	39.9937	0.0952211	0.0885923	0.0885923	18247
116.334	40.0037	0.180317	0.000259535	0.000259535	9399
116.334	40.0137	0.297246	0.0655621	0.0655621	2468
116.334	40.0237	0.0910671	0.0328079	0.0328079	998
116.334	40.0337	0.24275	0.0346533	0.0346533	18264
116.334	40.0437	0.339442	0.0770835	0.0770835	13530
116.334	40.0537	0.260156	-0.0464894	-0.0464894	18146
116.334	40.0637	0.439874	0.0577897	0.0577897	19612
116.334	40.0737	0.425873	0.00790033	0.00790033	24804
116.334	40.0837	0.38613	0.0427453	0.0427453	5110
116.334	40.0937	0.538001	-0.115991	-0.115991	8737
116.334	40.1037	0.67023	0.0944489	0.0944489	2793
116.334	40.1137	0.918853	0.094652	0.094652	183
116.344	39.6637	0.636722	-0.203919	-0.203919	8446
116.344	39.6737	0.500598	-0.208712	-0.208712	4842
116.344	39.6837	0.442039	-0.238458	-0.238458	2024
116.344	39.6937	0.215507	0.128929	0.128929	68
116.344	39.7037	0.393561	0.0316162	0.0316162	8037
116.344	39.7137	0.464396	0.168794	0.168794	2353
116.344	39.7237	0.457458	0.00502682	0.00502682	14649
116.344	39.7337	0.421507	0.00144291	0.00144291	11300
116.344	39.7437	0.273499	0.0343004	0.0343004	12419
116.344	39.7537	0.463494	0.123994	0.123994	6373
116.344	39.7637	0.333195	0.058086	0.058086	6306
116.344	39.7737	0.404574	0.279859	0.279859	253
116.344	39.7837	0.400958	-0.167661	-0.167661	9684
116.344	39.7937	0.428643	-0.0612511	-0.0612511	7814
116.344	39.8037	0.325427	0.143214	0.143214	951
116.344	39.8137	0.234781	-0.0373587	-0.0373587	8693
116.344	39.8237	0.343617	0.0133279	0.0133279	5873
116.344	39.8337	0.468301	0.0777299	0.0777299	1454
116.344	39.8437	0.426325	0.147928	0.147928	9574
116.344	39.8537	0.513682	0.343626	0.343626	5084
116.344	39.8636	0.282394	-0.0583053	-0.0583053	9457
116.344	39.8736	0.414646	0.134504	0.134504	9377
116.344	39.8836	0.425924	0.162931	0.162931	16250
116.344	39.8936	0.312391	0.0989066	0.0989066	20104
116.344	39.9036	0.220107	0.140657	0.140657	23615
116.344	39.9136	0.198397	0.15932	0.15932	11803
116.344	39.9236	0.129791	0.117777	0.117777	19375
116.344	39.9336	0.126413	0.126265	0.126265	24749
116.344	39.9436	0.167404	0.133936	0.133936	15481
116.344	39.9536	0.0627198	0.0327898	0.0327898	13980
116.344	39.9636	0.117644	0.0565294	0.0565294	22539
116.344	39.9736	0.0744662	0.0134451	0.0134451	10878
116.344	39.9836	0.127758	0.0622945	0.0622945	10813
116.344	39.9936	0.0920637	0.0898356	0.0898356	12996
116.344	40.0036	0.34615	0.00353473	0.00353473	20927
116.344	40.0136	0.384756	-0.0654893	-0.0654893	21508
116.344	40.0236	0.266862	-0.0662207	-0.0662207	16156
116.344	40.0336	0.254961	-0.032466	-0.032466	37499
116.344	40.0436	0.372209	0.0190387	0.0190387	13279
116.344	40.0536	0.417327	-0.011444	-0.011444	7242
116.344	40.0636	0.400392	-0.107663	-0.107663	10227
116.344	40.0736	0.50868	-0.000672988	-0.000672988	15649
116.344	40.0836	0.501392	-0.0830129	-0.0830129	21656
116.344	40.0936	0.365392	-0.112317	-0.112317	7686
116.344	40.1036	0.486435	0.0414072	0.0414072	6394
116.344	40.1136	0.500279	0.0176718	0.0176718	3782
116.354	39.6637	0.975843	0.399574	0.399574	53
116.354	39.6737	0.43099	-0.334074	-0.334074	642
116.354	39.6837	0.888754	-0.00804926	-0.00804926	781
116.354	39.6936	0.400547	-0.355579	-0.355579	4336
116.354	39.7036	0.296197	-0.134573	-0.134573	798
116.354	39.7136	0.409296	-0.101542	-0.101542	530
116.354	39.7236	0.364887	-0.203185	-0.203185	5515
116.354	39.7336	0.35451	-0.17325	-0.17325	1660
116.354	39.7436	0.429205	0.00242399	0.00242399	2138
116.354	39.7536	0.393724	-0.0871506	-0.0871506	2776
116.354	39.7636	0.246652	0.0539588	0.0539588	1870
116.354	39.7736	0.478886	0.130858	0.130858	5802
116.354	39.7836	0.293895	-0.0116815	-0.0116815	15
116.354	39.7936	0.40135	-0.0146134	-0.0146134	2544
116.354	39.8036	0.719121	-0.277972	-0.277972	1682
116.354	39.8136	0.492223	-0.0798331	-0.0798331	2702
116.354	39.8236	0.254446	0.00223477	0.00223477	729
116.354	39.8336	0.525516	0.0621013	0.0621013	15251
116.354	39.8436	0.466264	0.215938	0.215938	9899
116.354	39.8536	0.425565	0.0755853	0.0755853	18720
116.354	39.8636	0.387822	0.0226713	0.0226713	15671
116.354	39.8736	0.399109	0.144497	0.144497	11162
116.354	39.8836	0.391759	0.123909	0.123909	24027
116.354	39.8936	0.235223	0.0205685	0.0205685	19796
116.354	39.9036	0.26563	0.113037	0.113037	10035
116.354	39.9136	0.0568545	0.0304819	0.0304819	13896
116.354	39.9236	0.0620686	-0.0562258	-0.0562258	12787
116.354	39.9336	0.0777281	0.0508486	0.0508486	15828
116.354	39.9436	0.0834372	0.0639109	0.0639109	17484
116.354	39.9536	0.126693	-0.0678037	-0.0678037	23418
116.354	39.9636	0.0335753	-0.00503628	-0.00503628	8455
116.354	39.9736	0.111085	0.0113624	0.0113624	6823
116.354	39.9836	0.050454	-0.0302257	-0.0302257	6458
116.354	39.9936	0.114672	-0.0131354	-0.0131354	2887
116.354	40.0036	0.253228	0.0352836	0.0352836	12252
116.354	40.0136	0.286932	-0.00616349	-0.00616349	6077
116.354	40.0236	0.319097	-0.0330673	-0.0330673	5931
116.354	40.0336	0.321356	-0.095681	-0.095681	14978
116.354	40.0436	0.272358	-0.0444615	-0.0444615	4671
116.354	40.0536	0.255873	-0.0401877	-0.0401877	99
116.354	40.0636	0.393513	-0.107592	-0.107592	17283
116.354	40.0736	0.566819	-0.0724778	-0.0724778	19167
116.354	40.0836	0.56288	-0.143254	-0.143254	22588
116.354	40.0936	0.487734	-0.176478	-0.176478	6023
116.354	40.1036	0.379819	0.0580908	0.0580908	2915
116.354	40.1136	0.49083	-0.029173	-0.029173	14159
116.364	39.6636	0.337569	-0.305471	-0.305471	104
116.364	39.6736	0.434061	-0.241339	-0.241339	279
116.364	39.6836	0.242186	-0.106573	-0.106573	2747
116.364	39.6936	0.587956	-0.178512	-0.178512	4209
116.364	39.7036	0.316644	-0.0114997	-0.0114997	576
116.364	39.7136	0.448878	-0.140395	-0.140395	9570
116.364	39.7336	0.214829	-0.214804	-0.214804	613
116.364	39.7436	0.376794	-0.181074	-0.181074	13215
116.364	39.7536	0.39912	-0.184347	-0.184347	2646
116.364	39.7636	0.489128	-0.101181	-0.101181	13219
116.364	39.7736	0.271463	-0.162604	-0.162604	9033
116.364	39.7836	0.48687	0.0208511	0.0208511	82
116.364	39.7936	0.501957	0.00307272	0.00307272	15602
116.364	39.8036	0.591381	0.0400733	0.0400733	24878
116.364	39.8136	0.52076	0.0166018	0.0166018	6723
116.364	39.8236	0.589601	0.0633791	0.0633791	1532
116.364	39.8336	0.477838	0.0392816	0.0392816	15082
116.364	39.8436	0.451409	-0.00433316	-0.00433316	18754
116.364	39.8536	0.440861	0.0793917	0.0793917	19553
116.364	39.8636	0.407686	0.0627972	0.0627972	16407
116.364	39.8736	0.358942	0.122377	0.122377	16379
116.364	39.8836	0.328905	0.0672073	0.0672073	19640
116.364	39.8936	0.252949	0.0628531	0.0628531	15368
116.364	39.9036	0.161662	0.00687423	0.00687423	12242
116.364	39.9136	0.0625143	-0.0101471	-0.0101471	20078
116.364	39.9236	0.100425	0.0950645	0.0950645	15445
116.364	39.9336	0.0213221	-0.0185834	-0.0185834	15693
116.364	39.9436	0.0155288	0.00578391	0.00578391	18302
116.364	39.9536	0.121728	0.0435967	0.0435967	18438
116.364	39.9636	0.100453	0.050943	0.050943	12949
116.364	39.9736	0.177564	-0.128066	-0.128066	23931
116.364	39.9836	0.161671	-0.158441	-0.158441	29156
116.364	39.9936	0.261207	-0.143759	-0.143759	14831
116.364	40.0036	0.245953	0.00499811	0.00499811	15103
116.364	40.0136	0.418646	0.0477891	0.0477891	3094
116.364	40.0236	0.322724	-0.290889	-0.290889	5441
116.364	40.0336	0.475608	-0.111634	-0.111634	7622
116.364	40.0436	0.424426	-0.207887	-0.207887	5653
116.364	40.0536	0.342335	-0.22719	-0.22719	6592
116.364	40.0636	0.422685	-0.106495	-0.106495	12854
116.364	40.0736	0.424028	-0.101424	-0.101424	25766
116.364	40.0836	0.582025	-0.127483	-0.127483	16806
116.364	40.0936	0.553172	-0.0933278	-0.0933278	32084
116.364	40.1036	0.467486	-0.00950794	-0.00950794	24815
116.364	40.1136	0.594607	-0.085474	-0.085474	7707
116.374	39.6836	0.266597	-0.167615	-0.167615	56
116.374	39.7036	0.416238	-0.197364	-0.197364	2971
116.374	39.7136	0.346505	-0.120657	-0.120657	2108
116.374	39.7236	0.341471	-0.172675	-0.172675	1821
116.374	39.7336	0.433474	-0.0724853	-0.0724853	601
116.374	39.7436	0.450154	-0.150597	-0.150597	5175
116.374	39.7536	0.46931	-0.185673	-0.185673	600
116.374	39.7636	0.465875	0.150508	0.150508	5360
116.374	39.7736	0.408375	-0.0373112	-0.0373112	14833
116.374	39.7836	0.515385	-0.0189245	-0.0189245	1054
116.374	39.7936	0.437504	0.0122922	0.0122922	7507
116.374	39.8036	0.375464	0.239041	0.239041	1326
116.374	39.8136	0.526301	-0.0625264	-0.0625264	11696
116.374	39.8236	0.365008	0.036789	0.036789	231
116.374	39.8336	0.413388	0.0817738	0.0817738	12828
116.374	39.8436	0.494875	0.0804381	0.0804381	25421
116.374	39.8536	0.403433	0.044641	0.044641	17406
116.374	39.8636	0.421075	0.100577	0.100577	20628
116.374	39.8736	0.368943	0.0858773	0.0858773	7256
116.374	39.8836	0.301382	0.103168	0.103168	15580
116.374	39.8936	0.197434	-0.0512308	-0.0512308	9701
116.374	39.9036	0.275114	0.0860533	0.0860533	15176
116.374	39.9136	0.295029	-0.261904	-0.261904	6951
116.374	39.9236	0.208019	-0.0563102	-0.0563102	8741
116.374	39.9336	0.165359	-0.136796	-0.136796	11880
116.374	39.9436	0.0961064	-0.0865869	-0.0865869	5344
116.374	39.9536	0.0240402	0.00439792	0.00439792	17167
116.374	39.9636	0.111617	0.0107833	0.0107833	16030
116.374	39.9736	0.164527	-0.140179	-0.140179	20887
116.374	39.9836	0.333717	-0.202716	-0.202716	12071
116.374	39.9936	0.247991	0.0421961	0.0421961	16405
116.374	40.0036	0.198379	0.0541331	0.0541331	9231
116.374	40.0136	0.420333	-0.0211605	-0.0211605	4973
116.374	40.0236	0.292659	-0.104464	-0.104464	840
116.374	40.0336	0.341819	-0.0439514	-0.0439514	7242
116.374	40.0536	0.0854055	0.0828917	0.0828917	58
116.374	40.0636	0.396823	-0.190038	-0.190038	1458
116.374	40.0736	0.474715	-0.221532	-0.221532	1816
116.374	40.0836	0.480153	-0.104665	-0.104665	8962
116.374	40.0936	0.484973	-0.146621	-0.146621	3140
116.374	40.1036	0.520628	0.0234936	0.0234936	10899
116.374	40.1136	0.454857	0.0215009	0.0215009	7588
116.384	39.7036	0.37558	0.0802484	0.0802484	308
116.384	39.7136	0.385347	-0.0720751	-0.0720751	3545
116.384	39.7436	0.568085	-0.179084	-0.179084	359
116.384	39.7536	0.37712	-0.267842	-0.267842	5600
116.384	39.7636	0.0736513	-0.041896	-0.041896	10000
116.384	39.7836	0.240229	0.101622	0.101622	2713
116.384	39.7936	0.590301	-0.195244	-0.195244	578
116.384	39.8036	0.389166	0.0211254	0.0211254	540
116.384	39.8136	0.415375	0.134673	0.134673	6803
116.384	39.8236	0.437852	-0.0829976	-0.0829976	1007
116.384	39.8336	0.430374	-0.0666363	-0.0666363	8568
116.384	39.8436	0.478568	-0.00873968	-0.00873968	35038
116.384	39.8536	0.393392	-0.0826429	-0.0826429	29012
116.384	39.8636	0.413328	0.0115803	0.0115803	16694
116.384	39.8736	0.341915	-0.175905	-0.175905	12794
116.384	39.8836	0.27145	-0.0666634	-0.0666634	16357
116.384	39.8936	0.249666	-0.0582789	-0.0582789	21299
116.384	39.9036	0.396468	0.148746	0.148746	19892
116.384	39.9136	0.144944	-0.108568	-0.108568	4646
116.384	39.9236	0.18174	-0.120603	-0.120603	2918
116.384	39.9336	0.120485	-0.106558	-0.106558	3231
116.384	39.9436	0.0965525	-0.0384117	-0.0384117	10388
116.384	39.9536	0.105537	0.00978001	0.00978001	26182
116.384	39.9636	0.100023	-0.00592098	-0.00592098	14910
116.384	39.9736	0.277649	-0.00649423	-0.00649423	10091
116.384	39.9836	0.194464	-0.114886	-0.114886	12544
116.384	39.9936	0.247506	0.131787	0.131787	7614
116.384	40.0036	0.0383527	-0.0190539	-0.0190539	4307
116.384	40.0136	0.348266	0.00918695	0.00918695	235
116.384	40.0236	0.302356	0.034144	0.034144	315
116.384	40.0336	0.476279	-0.018137	-0.018137	142
116.384	40.0436	0.618108	0.564827	0.564827	13
116.384	40.0536	0.120474	-0.0387228	-0.0387228	5976
116.384	40.0636	0.373828	-0.122759	-0.122759	7299
116.384	40.0736	0.33206	-0.274245	-0.274245	56
116.384	40.0836	0.480186	-0.05258	-0.05258	9138
116.384	40.0936	0.293493	0.0279986	0.0279986	22
116.384	40.1036	0.477736	-0.109059	-0.109059	24980
116.384	40.1136	0.471833	0.019879	0.019879	13964
116.384	40.1236	0.610518	0.114649	0.114649	1597
116.394	39.6936	0.8793	-0.363311	-0.363311	604
116.394	39.7036	0.489257	-0.0224036	-0.0224036	9853
116.394	39.7136	0.444881	-0.0640225	-0.0640225	5547
116.394	39.7236	0.890388	-0.297297	-0.297297	1919
116.394	39.7436	0.356277	-0.097781	-0.097781	522
116.394	39.7536	0.340807	0.207607	0.207607	695
116.394	39.7636	0.328579	0.315048	0.315048	7266
116.394	39.7736	0.548456	0.288704	0.288704	107
116.394	39.7836	0.258423	-0.0239706	-0.0239706	346
116.394	39.7936	0.263219	-0.0495632	-0.0495632	5196
116.394	39.8036	0.530707	-0.0259577	-0.0259577	6515
116.394	39.8136	0.465001	-0.0426392	-0.0426392	8433
116.394	39.8236	0.473017	-0.285506	-0.285506	596
116.394	39.8336	0.425533	0.0207848	0.0207848	5561
116.394	39.8436	0.424962	-0.0677186	-0.0677186	10689
116.394	39.8536	0.322732	0.0148031	0.0148031	20639
116.394	39.8636	0.39953	-0.0603306	-0.0603306	12303
116.394	39.8736	0.232715	-0.0471449	-0.0471449	4819
116.394	39.8836	0.416646	0.199859	0.199859	11702
116.394	39.8936	0.488376	-0.0812193	-0.0812193	20779
116.394	39.9036	0.303193	-0.0788255	-0.0788255	9056
116.394	39.9136	0.119307	-0.0262734	-0.0262734	5249
116.394	39.9236	0.0954574	-0.044608	-0.044608	5005
116.394	39.9336	0.089201	-0.0807015	-0.0807015	6391
116.394	39.9436	0.102876	0.021594	0.021594	7272
116.394	39.9536	0.0966591	-0.0774391	-0.0774391	13740
116.394	39.9636	0.143489	-0.088318	-0.088318	13897
116.394	39.9736	0.172305	-0.058853	-0.058853	7054
116.394	39.9836	0.0774558	-0.0315433	-0.0315433	3928
116.394	39.9936	0.138757	-0.0277112	-0.0277112	8356
116.394	40.0036	0.258023	0.014137	0.014137	5950
116.394	40.0136	0.529282	0.0360923	0.0360923	2593
116.394	40.0236	0.102273	0.0066985	0.0066985	1871
116.394	40.0336	0.246884	-0.0177972	-0.0177972	4484
116.394	40.0436	0.393424	0.0271752	0.0271752	16032
116.394	40.0536	0.369555	-0.0493379	-0.0493379	5853
116.394	40.0636	0.345416	-0.0563402	-0.0563402	9798
116.394	40.0736	0.496999	-0.021498	-0.021498	1507
116.394	40.0836	0.503194	-0.110111	-0.110111	20894
116.394	40.0936	0.281181	0.116569	0.116569	111
116.394	40.1036	0.348972	0.0685255	0.0685255	17617
116.394	40.1136	0.459454	0.0100347	0.0100347	469
116.394	40.1236	0.517335	-0.0290567	-0.0290567	10481
116.404	39.7036	0.444691	-0.120377	-0.120377	2024
116.404	39.7136	0.250815	0.0299539	0.0299539	4220
116.404	39.7236	0.128398	-0.0735107	-0.0735107	1194
116.404	39.7336	0.299514	0.080452	0.080452	837
116.404	39.7436	0.287064	0.120314	0.120314	1269
116.404	39.7536	0.312766	-0.0171196	-0.0171196	4906
116.404	39.7736	0.573987	0.0955914	0.0955914	2203
116.404	39.7836	0.545253	0.199491	0.199491	5069
116.404	39.7936	0.343217	-0.0855867	-0.0855867	3898
116.404	39.8036	0.412462	-0.160209	-0.160209	5519
116.404	39.8136	0.506235	-0.0813586	-0.0813586	10174
116.404	39.8236	0.39072	-0.13357	-0.13357	5580
116.404	39.8336	0.478239	0.0585176	0.0585176	10342
116.404	39.8436	0.539258	-0.0481821	-0.0481821	11553
116.404	39.8536	0.357284	-0.113845	-0.113845	13916
116.404	39.8636	0.369075	-0.0195353	-0.0195353	21388
116.404	39.8736	0.337511	-0.0569121	-0.0569121	3613
116.404	39.8836	0.232976	-0.081219	-0.081219	3995
116.404	39.8936	0.288664	-0.0861759	-0.0861759	12387
116.404	39.9036	0.194222	-0.0246202	-0.0246202	12776
116.404	39.9136	0.240074	-0.071384	-0.071384	12756
116.404	39.9236	0.126032	-0.0904585	-0.0904585	11496
116.404	39.9336	0.0260704	0.00969856	0.00969856	8444
116.404	39.9436	0.143405	0.118892	0.118892	22355
116.404	39.9536	0.213614	-0.156631	-0.156631	4353
116.404	39.9636	0.208834	-0.115566	-0.115566	15427
116.404	39.9736	0.179635	0.00375027	0.00375027	21233
116.404	39.9836	0.256137	-0.10592	-0.10592	10064
116.404	39.9936	0.293113	-0.0787323	-0.0787323	27442
116.404	40.0036	0.371026	-0.117323	-0.117323	16162
116.404	40.0136	0.356638	0.0786258	0.0786258	5701
116.404	40.0236	0.317586	0.0164202	0.0164202	3556
116.404	40.0336	0.433991	-0.0604086	-0.0604086	3318
116.404	40.0436	0.497284	-0.0278657	-0.0278657	9009
116.404	40.0536	0.466748	-0.0621702	-0.0621702	35324
116.404	40.0636	0.491116	-0.0607183	-0.0607183	18211
116.404	40.0736	0.658818	-0.0879437	-0.0879437	26375
116.404	40.0836	0.668831	-0.0911531	-0.0911531	40103
116.404	40.0936	0.35351	-0.226859	-0.226859	1792
116.404	40.1036	0.431579	0.0361124	0.0361124	2273
116.404	40.1136	0.51114	-0.0537158	-0.0537158	15208
116.404	40.1236	0.576865	-0.0392599	-0.0392599	6246
116.404	40.1336	0.714166	0.0482904	0.0482904	2468
116.414	39.7036	0.288623	-0.147581	-0.147581	422
116.414	39.7136	0.430049	-0.115752	-0.115752	1332
116.414	39.7236	0.320646	-0.0455617	-0.0455617	3981
116.414	39.7336	0.246965	0.151853	0.151853	2010
116.414	39.7636	0.247793	0.115435	0.115435	74
116.414	39.7736	0.39793	0.31462	0.31462	1107
116.414	39.7836	0.63169	-0.120989	-0.120989	15253
116.414	39.7936	0.425002	-0.0511977	-0.0511977	8497
116.414	39.8036	0.21856	-0.0213718	-0.0213718	16232
116.414	39.8136	0.295001	-0.098844	-0.098844	8941
116.414	39.8236	0.340993	-0.0242203	-0.0242203	1991
116.414	39.8336	0.629241	-0.169662	-0.169662	10986
116.414	39.8436	0.486105	-0.116351	-0.116351	28491
116.414	39.8536	0.478343	-0.0714885	-0.0714885	24240
116.414	39.8636	0.499474	-0.115897	-0.115897	21344
116.414	39.8736	0.461903	-0.0793658	-0.0793658	4658
116.414	39.8836	0.286675	-0.111159	-0.111159	11452
116.414	39.8936	0.400443	-0.2373	-0.2373	20996
116.414	39.9036	0.274464	-0.172566	-0.172566	18224
116.414	39.9136	0.193709	-0.0947982	-0.0947982	12389
116.414	39.9236	0.116861	-0.115872	-0.115872	11322
116.414	39.9336	0.152217	-0.141598	-0.141598	13453
116.414	39.9436	0.17559	-0.0889832	-0.0889832	8458
116.414	39.9536	0.153674	-0.124703	-0.124703	22246
116.414	39.9636	0.21701	-0.191843	-0.191843	15415
116.414	39.9736	0.164577	-0.0456789	-0.0456789	16156
116.414	39.9836	0.372778	-0.2009	-0.2009	17297
116.414	39.9936	0.28627	-0.142001	-0.142001	26930
116.414	40.0036	0.249168	-0.11396	-0.11396	13568
116.414	40.0136	0.408487	-0.0786841	-0.0786841	1715
116.414	40.0236	0.293543	-0.0364718	-0.0364718	16789
116.414	40.0336	0.47192	-0.148374	-0.148374	14706
116.414	40.0436	0.439653	-0.0337777	-0.0337777	20756
116.414	40.0536	0.368269	-0.128126	-0.128126	5135
116.414	40.0636	0.466131	-0.0922296	-0.0922296	27751
116.414	40.0736	0.622012	-0.128598	-0.128598	13030
116.414	40.0836	0.627486	-0.107121	-0.107121	19326
116.414	40.0936	0.422067	-0.123589	-0.123589	11593
116.414	40.1036	0.479304	-0.122094	-0.122094	14607
116.414	40.1136	0.262416	-0.0308368	-0.0308368	2203
116.414	40.1236	0.452348	-0.133561	-0.133561	10339
116.414	40.1336	0.547856	-0.162249	-0.162249	3226
116.414	40.1436	0.57324	-0.28753	-0.28753	11
116.424	39.7236	0.786479	0.769028	0.769028	16
116.424	39.7336	0.337644	0.133363	0.133363	3591
116.424	39.7536	0.346241	0.299202	0.299202	756
116.424	39.7636	0.484105	0.0888515	0.0888515	697
116.424	39.7736	0.36925	0.0666082	0.0666082	156
116.424	39.7836	0.460072	-0.0600219	-0.0600219	12453
116.424	39.7936	0.519949	-0.256398	-0.256398	2314
116.424	39.8036	0.356602	-0.0270362	-0.0270362	10112
116.424	39.8136	0.31225	-0.155518	-0.155518	15183
116.424	39.8236	0.36892	-0.0733756	-0.0733756	7750
116.424	39.8336	0.434411	-0.119974	-0.119974	7259
116.424	39.8436	0.529022	-0.110994	-0.110994	29075
116.424	39.8536	0.461054	-0.142894	-0.142894	13431
116.424	39.8636	0.388801	-0.144214	-0.144214	22156
116.424	39.8736	0.245503	-0.0960861	-0.0960861	979
116.424	39.8836	0.311288	-0.0735333	-0.0735333	10752
116.424	39.8936	0.298617	-0.221679	-0.221679	25911
116.424	39.9036	0.328269	-0.239628	-0.239628	17617
116.424	39.9136	0.348999	-0.258018	-0.258018	11584
116.424	39.9236	0.216678	-0.215842	-0.215842	19230
116.424	39.9336	0.108145	-0.107851	-0.107851	15683
116.424	39.9436	0.193192	-0.172666	-0.172666	13195
116.424	39.9536	0.221969	-0.191625	-0.191625	11982
116.424	39.9636	0.196133	-0.181347	-0.181347	10981
116.424	39.9736	0.27513	-0.180562	-0.180562	7132
116.424	39.9836	0.394087	-0.252483	-0.252483	23458
116.424	39.9936	0.377736	-0.207815	-0.207815	8385
116.424	40.0036	0.347608	-0.196667	-0.196667	4288
116.424	40.0136	0.410037	-0.2544	-0.2544	4720
116.424	40.0236	0.452665	-0.247429	-0.247429	1001
116.424	40.0336	0.52802	-0.198356	-0.198356	16528
116.424	40.0436	0.453845	-0.101051	-0.101051	13110
116.424	40.0536	0.387915	-0.0811829	-0.0811829	7724
116.424	40.0636	0.540692	-0.241425	-0.241425	9906
116.424	40.0736	0.583081	-0.193712	-0.193712	16275
116.424	40.0836	0.50354	-0.129529	-0.129529	1140
116.424	40.0936	0.296056	-0.289798	-0.289798	68
116.424	40.1036	0.521929	-0.290118	-0.290118	7138
116.424	40.1136	0.411697	-0.0719092	-0.0719092	3182
116.424	40.1236	0.526799	-0.163851	-0.163851	10095
116.424	40.1336	0.568435	-0.096728	-0.096728	12234
116.424	40.1436	0.409511	-0.161001	-0.161001	833
116.424	40.1536	0.33492	-0.331887	-0.331887	395
116.424	40.1636	0.769863	-0.431306	-0.431306	866
116.434	39.7336	0.596376	0.593179	0.593179	1329
116.434	39.7436	0.542448	0.0459387	0.0459387	4736
116.434	39.7536	0.39891	0.166231	0.166231	9133
116.434	39.7636	0.418409	0.037167	0.037167	7886
116.434	39.7736	0.462581	-0.184426	-0.184426	4156
116.434	39.7936	0.24647	-0.0821071	-0.0821071	8244
116.434	39.8036	0.18933	-0.0190619	-0.0190619	12232
116.434	39.8136	0.202969	-0.061759	-0.061759	5684
116.434	39.8236	0.266634	-0.137276	-0.137276	159
116.434	39.8336	0.555015	-0.186836	-0.186836	13757
116.434	39.8436	0.490077	-0.187951	-0.187951	11312
116.434	39.8536	0.422195	-0.158069	-0.158069	23001
116.434	39.8636	0.373036	-0.078365	-0.078365	12698
116.434	39.8736	0.336157	-0.175686	-0.175686	12702
116.434	39.8836	0.36705	-0.196681	-0.196681	12811
116.434	39.8936	0.401678	-0.342162	-0.342162	14819
116.434	39.9036	0.216224	-0.187396	-0.187396	7704
116.434	39.9136	0.354962	-0.304552	-0.304552	8691
116.434	39.9236	0.199195	-0.199032	-0.199032	12156
116.434	39.9336	0.214383	-0.195166	-0.195166	12603
116.434	39.9436	0.179451	-0.17943	-0.17943	13838
116.434	39.9536	0.247744	-0.156498	-0.156498	16000
116.434	39.9636	0.112332	-0.0791948	-0.0791948	19268
116.434	39.9736	0.309698	-0.246977	-0.246977	10033
116.434	39.9836	0.424952	-0.295867	-0.295867	13414
116.434	39.9936	0.217564	-0.188328	-0.188328	5697
116.434	40.0036	0.274228	-0.267797	-0.267797	252
116.434	40.0136	0.420793	-0.218048	-0.218048	2715
116.434	40.0236	0.480819	-0.317615	-0.317615	5787
116.434	40.0336	0.418704	-0.231663	-0.231663	10331
116.434	40.0436	0.646103	-0.210745	-0.210745	1746
116.434	40.0536	0.392257	-0.217409	-0.217409	6253
116.434	40.0636	0.508469	-0.27352	-0.27352	19145
116.434	40.0736	0.593115	-0.322973	-0.322973	10659
116.434	40.0836	0.642315	-0.315242	-0.315242	26239
116.434	40.1036	0.317714	-0.107403	-0.107403	7709
116.434	40.1136	0.222257	0.00872542	0.00872542	3591
116.434	40.1236	0.344542	-0.232229	-0.232229	251
116.434	40.1336	0.630709	-0.186131	-0.186131	4907
116.434	40.1436	0.625086	-0.0837451	-0.0837451	687
116.434	40.1536	0.400008	-0.143349	-0.143349	457
116.434	40.1636	0.228415	0.172744	0.172744	213
116.434	40.1736	0.446336	-0.165034	-0.165034	1602
116.444	39.7537	0.533615	-0.277263	-0.277263	547
116.444	39.7637	0.356669	-0.0907105	-0.0907105	3200
116.444	39.7737	0.433669	-0.114515	-0.114515	5896
116.444	39.7937	0.405507	-0.122432	-0.122432	9570
116.444	39.8037	0.337389	-0.097747	-0.097747	10284
116.444	39.8137	0.377126	-0.0678989	-0.0678989	9025
116.444	39.8237	0.413537	0.0147732	0.0147732	8721
116.444	39.8336	0.384863	-0.137749	-0.137749	8615
116.444	39.8436	0.442255	-0.201364	-0.201364	13172
116.444	39.8536	0.534553	-0.20307	-0.20307	7448
116.444	39.8636	0.455509	-0.168046	-0.168046	12092
116.444	39.8736	0.350691	-0.196259	-0.196259	19475
116.444	39.8836	0.379927	-0.28101	-0.28101	14544
116.444	39.8936	0.391844	-0.264863	-0.264863	19746
116.444	39.9036	0.367887	-0.15859	-0.15859	11073
116.444	39.9136	0.228515	-0.127725	-0.127725	8075
116.444	39.9236	0.182742	-0.00498853	-0.00498853	12019
116.444	39.9336	0.218906	-0.19721	-0.19721	9975
116.444	39.9436	0.254136	-0.249663	-0.249663	6024
116.444	39.9536	0.242315	-0.23028	-0.23028	19599
116.444	39.9636	0.262601	-0.237919	-0.237919	12794
116.444	39.9736	0.345294	-0.232122	-0.232122	9749
116.444	39.9836	0.175804	-0.0239855	-0.0239855	3406
116.444	39.9936	0.266876	-0.203995	-0.203995	12091
116.444	40.0036	0.657311	-0.442055	-0.442055	5038
116.444	40.0136	0.0354159	0.0320222	0.0320222	2139
116.444	40.0236	0.32036	-0.0604643	-0.0604643	8367
116.444	40.0336	0.428987	-0.306082	-0.306082	2603
116.444	40.0436	0.32983	-0.00477863	-0.00477863	4313
116.444	40.0536	0.0874693	-0.0147278	-0.0147278	233
116.444	40.0636	0.458749	-0.389485	-0.389485	7556
116.444	40.0736	0.551689	-0.373917	-0.373917	1713
116.444	40.0836	0.596395	-0.308155	-0.308155	9477
116.444	40.0936	0.351793	-0.34061	-0.34061	43
116.444	40.1036	0.366265	-0.273097	-0.273097	284
116.444	40.1136	0.295816	-0.112242	-0.112242	2460
116.444	40.1336	0.206309	-0.206075	-0.206075	27
116.444	40.1436	0.496138	-0.27347	-0.27347	2270
116.444	40.1536	0.610561	-0.140831	-0.140831	7057
116.444	40.1636	0.207287	0.147205	0.147205	35
116.444	40.1736	0.368268	0.00925575	0.00925575	137
116.454	39.7537	0.602355	-0.363677	-0.363677	39
116.454	39.7637	0.420037	-0.181896	-0.181896	6350
116.454	39.7737	0.945709	-0.164456	-0.164456	532
116.454	39.7837	0.107689	-0.0887609	-0.0887609	192
116.454	39.7937	0.366109	-0.120635	-0.120635	8402
116.454	39.8037	0.498085	-0.10452	-0.10452	11669
116.454	39.8137	0.327732	-0.206597	-0.206597	5361
116.454	39.8237	0.363937	-0.0248637	-0.0248637	6481
116.454	39.8337	0.54417	-0.122731	-0.122731	8895
116.454	39.8437	0.429142	-0.192638	-0.192638	10250
116.454	39.8537	0.377416	-0.170778	-0.170778	8326
116.454	39.8637	0.484736	-0.224767	-0.224767	21671
116.454	39.8737	0.482708	-0.306802	-0.306802	17898
116.454	39.8837	0.460007	-0.262686	-0.262686	34688
116.454	39.8937	0.334601	-0.284556	-0.284556	29763
116.454	39.9037	0.120265	-0.0944561	-0.0944561	8193
116.454	39.9137	0.289471	-0.104008	-0.104008	11470
116.454	39.9237	0.0949765	-0.0932709	-0.0932709	13702
116.454	39.9337	0.238321	-0.229853	-0.229853	7838
116.454	39.9437	0.320625	-0.317814	-0.317814	6664
116.454	39.9537	0.243375	-0.216226	-0.216226	11783
116.454	39.9637	0.436295	-0.0799765	-0.0799765	8418
116.454	39.9737	0.348259	-0.27901	-0.27901	4478
116.454	39.9837	0.15664	-0.130395	-0.130395	8748
116.454	39.9937	0.191166	-0.0784764	-0.0784764	18802
116.454	40.0037	0.246747	-0.0827346	-0.0827346	14492
116.454	40.0137	0.371126	-0.0771172	-0.0771172	4498
116.454	40.0237	0.358812	-0.119698	-0.119698	2444
116.454	40.0337	0.355171	-0.0229415	-0.0229415	88
116.454	40.0437	0.413947	-0.0428677	-0.0428677	87
116.454	40.0537	0.327747	-0.0684862	-0.0684862	503
116.454	40.0737	0.264414	0.0223131	0.0223131	39
116.454	40.0837	0.589543	-0.409018	-0.409018	11819
116.454	40.1037	0.319427	-0.200181	-0.200181	492
116.454	40.1137	0.452136	-0.239912	-0.239912	7682
116.454	40.1337	0.400561	0.109172	0.109172	125
116.454	40.1537	0.672358	-0.114565	-0.114565	663
116.454	40.1637	0.236378	-0.123016	-0.123016	2724
116.454	40.1737	0.341158	0.137242	0.137242	3823
116.464	39.7637	0.349128	0.23743	0.23743	1768
116.464	39.7837	0.570031	0.391992	0.391992	46
116.464	39.7937	0.378898	0.143581	0.143581	3484
116.464	39.8037	0.32922	-0.0926573	-0.0926573	9216
116.464	39.8137	0.369614	-0.209662	-0.209662	2491
116.464	39.8237	0.546905	-0.220754	-0.220754	9724
116.464	39.8337	0.524509	-0.231617	-0.231617	13197
116.464	39.8437	0.428753	-0.188382	-0.188382	16868
116.464	39.8537	0.451715	-0.0577693	-0.0577693	11989
116.464	39.8637	0.389728	-0.187336	-0.187336	6554
116.464	39.8737	0.486938	-0.298156	-0.298156	24943
116.464	39.8837	0.320204	-0.236113	-0.236113	10169
116.464	39.8937	0.366449	-0.309833	-0.309833	18079
116.464	39.9037	0.150704	-0.0890306	-0.0890306	6317
116.464	39.9137	0.165353	-0.156702	-0.156702	9672
116.464	39.9237	0.297835	-0.284847	-0.284847	15605
116.464	39.9337	0.258342	-0.258309	-0.258309	9712
116.464	39.9437	0.328063	-0.308391	-0.308391	9680
116.464	39.9537	0.290369	-0.272238	-0.272238	7936
116.464	39.9637	0.288981	-0.268714	-0.268714	6942
116.464	39.9737	0.280851	-0.2748	-0.2748	3763
116.464	39.9837	0.295941	-0.191609	-0.191609	17705
116.464	39.9937	0.263816	-0.143936	-0.143936	10888
116.464	40.0037	0.393186	-0.207324	-0.207324	18962
116.464	40.0137	0.405602	-0.168107	-0.168107	6674
116.464	40.0237	0.5123	-0.189567	-0.189567	5579
116.464	40.0337	0.320801	-0.101807	-0.101807	2602
116.464	40.0437	0.564951	-0.117129	-0.117129	9854
116.464	40.0737	0.576031	-0.549552	-0.549552	276
116.464	40.0837	0.633469	-0.428914	-0.428914	1991
116.464	40.1037	0.394737	-0.394558	-0.394558	1110
116.464	40.1137	0.244907	-0.244763	-0.244763	2579
116.464	40.1237	0.42735	-0.0984971	-0.0984971	2578
116.464	40.1337	0.628874	-0.187764	-0.187764	3398
116.464	40.1437	0.513429	-0.0348919	-0.0348919	5017
116.464	40.1537	0.759923	0.0813297	0.0813297	493
116.464	40.1737	0.357819	-0.27229	-0.27229	1953
116.474	39.7637	0.347048	0.130488	0.130488	8104
116.474	39.7737	0.307611	0.23295	0.23295	249
116.474	39.7837	0.350257	0.00858912	0.00858912	11098
116.474	39.7937	0.26279	0.0626753	0.0626753	10956
116.474	39.8037	0.295374	-0.0311916	-0.0311916	3852
116.474	39.8137	0.370284	-0.259241	-0.259241	72
116.474	39.8237	0.44507	-0.306308	-0.306308	6895
116.474	39.8337	0.482862	-0.323642	-0.323642	11525
116.474	39.8437	0.617575	-0.268306	-0.268306	10801
116.474	39.8537	0.398889	-0.180733	-0.180733	11090
116.474	39.8637	0.489652	-0.342002	-0.342002	10923
116.474	39.8737	0.48685	-0.295304	-0.295304	7962
116.474	39.8837	0.446158	-0.338048	-0.338048	18181
116.474	39.8937	0.54077	-0.401551	-0.401551	17299
116.474	39.9037	0.217689	-0.20228	-0.20228	12409
116.474	39.9137	0.338448	-0.32736	-0.32736	17657
116.474	39.9237	0.407292	-0.404431	-0.404431	15042
116.474	39.9337	0.28743	-0.205906	-0.205906	8745
116.474	39.9437	0.184567	-0.167426	-0.167426	3078
116.474	39.9537	0.395651	-0.37762	-0.37762	1927
116.474	39.9637	0.272916	-0.22575	-0.22575	6145
116.474	39.9737	0.261873	-0.251989	-0.251989	7475
116.474	39.9837	0.273527	-0.186647	-0.186647	17091
116.474	39.9937	0.430897	-0.214362	-0.214362	7642
116.474	40.0037	0.40849	-0.267794	-0.267794	10394
116.474	40.0137	0.506842	-0.408594	-0.408594	6423
116.474	40.0237	0.520433	-0.462703	-0.462703	2170
116.474	40.0337	0.298522	-0.122612	-0.122612	29
116.474	40.0437	0.546243	-0.182211	-0.182211	7292
116.474	40.0937	0.338254	0.117855	0.117855	4130
116.474	40.1037	0.493351	-0.438714	-0.438714	35
116.474	40.1137	0.356944	-0.286059	-0.286059	3584
116.474	40.1337	0.623878	-0.472411	-0.472411	273
116.474	40.1437	0.452844	-0.302625	-0.302625	306
116.474	40.1537	0.120063	0.033718	0.033718	130
116.474	40.1637	0.992812	-0.0466764	-0.0466764	26
116.474	40.1737	0.420041	-0.285816	-0.285816	128
116.474	40.1837	0.24058	0.204346	0.204346	443
116.484	39.7638	0.415593	0.210092	0.210092	5157
116.484	39.7738	0.353864	0.274525	0.274525	120
116.484	39.7838	0.298848	0.0253315	0.0253315	10755
116.484	39.7938	0.101365	0.0982021	0.0982021	5072
116.484	39.8038	0.148518	-0.0430859	-0.0430859	11346
116.484	39.8138	0.112641	-0.111004	-0.111004	252
116.484	39.8238	0.750663	-0.411731	-0.411731	1634
116.484	39.8338	0.547478	-0.295231	-0.295231	7662
116.484	39.8438	0.519007	-0.306961	-0.306961	3277
116.484	39.8538	0.49592	-0.22192	-0.22192	2938
116.484	39.8638	0.401487	-0.342437	-0.342437	15606
116.484	39.8738	0.344878	-0.256487	-0.256487	4149
116.484	39.8837	0.348351	-0.324038	-0.324038	9034
116.484	39.8937	0.514871	-0.461634	-0.461634	16744
116.484	39.9037	0.286383	-0.271464	-0.271464	2425
116.484	39.9137	0.408719	-0.377451	-0.377451	21939
116.484	39.9237	0.408829	-0.408807	-0.408807	11576
116.484	39.9337	0.324736	-0.315948	-0.315948	8304
116.484	39.9437	0.302065	-0.296392	-0.296392	866
116.484	39.9537	0.286613	-0.283024	-0.283024	12496
116.484	39.9637	0.260248	-0.253914	-0.253914	10359
116.484	39.9737	0.177088	-0.171321	-0.171321	15081
116.484	39.9837	0.478616	-0.403247	-0.403247	8719
116.484	39.9937	0.27034	-0.219213	-0.219213	5681
116.484	40.0037	0.436175	-0.37043	-0.37043	2867
116.484	40.0137	0.468186	-0.290624	-0.290624	1840
116.484	40.0237	0.520409	-0.311737	-0.311737	388
116.484	40.0337	0.295668	-0.062969	-0.062969	8449
116.484	40.0437	0.569893	-0.135197	-0.135197	640
116.484	40.1337	0.0552788	0.0285192	0.0285192	41
116.484	40.1437	0.42587	-0.140338	-0.140338	567
116.484	40.1537	0.307828	0.221834	0.221834	40
116.484	40.1637	0.532477	0.363684	0.363684	314
116.484	40.1737	0.342995	0.0466143	0.0466143	1374
116.484	40.1837	0.189919	0.0888823	0.0888823	156
116.494	39.7638	0.563255	0.238953	0.238953	13942
116.494	39.7738	0.23262	0.078091	0.078091	6891
116.494	39.7838	0.312169	-0.13683	-0.13683	5630
116.494	39.7938	0.206982	-0.0971102	-0.0971102	5918
116.494	39.8038	0.146627	-0.128579	-0.128579	6266
116.494	39.8138	0.215935	0.165457	0.165457	13
116.494	39.8238	0.264396	-0.143861	-0.143861	21501
116.494	39.8338	0.428187	-0.279738	-0.279738	4869
116.494	39.8438	0.401081	-0.193925	-0.193925	9033
116.494	39.8538	0.558763	-0.356618	-0.356618	12521
116.494	39.8638	0.476924	-0.333348	-0.333348	5603
116.494	39.8738	0.396838	-0.30385	-0.30385	6672
116.494	39.8838	0.334265	-0.318166	-0.318166	4482
116.494	39.8938	0.547875	-0.528702	-0.528702	11763
116.494	39.9038	0.406773	-0.402754	-0.402754	13989
116.494	39.9138	0.455764	-0.433185	-0.433185	12227
116.494	39.9238	0.432874	-0.427664	-0.427664	23944
116.494	39.9338	0.364738	-0.350865	-0.350865	14740
116.494	39.9438	0.311926	-0.270522	-0.270522	5024
116.494	39.9538	0.432062	-0.429078	-0.429078	2371
116.494	39.9638	0.298752	-0.296714	-0.296714	10122
116.494	39.9738	0.322962	-0.281035	-0.281035	9336
116.494	39.9838	0.425532	-0.37357	-0.37357	4273
116.494	39.9938	0.499962	-0.379327	-0.379327	5469
116.494	40.0038	0.534879	-0.470515	-0.470515	7583
116.494	40.0138	0.599801	-0.393708	-0.393708	30477
116.494	40.0238	0.552126	-0.439101	-0.439101	3741
116.494	40.0338	0.461693	-0.232632	-0.232632	11081
116.494	40.1438	0.504331	-0.116225	-0.116225	3342
116.494	40.1538	0.303196	-0.192971	-0.192971	4112
116.494	40.1638	0.238326	-0.0361892	-0.0361892	8511
116.494	40.1738	0.458608	-0.0384871	-0.0384871	948
116.494	40.1838	0.467077	-0.0651698	-0.0651698	5920
116.504	39.7638	0.572927	0.0472556	0.0472556	15063
116.504	39.7738	0.191738	-0.00806775	-0.00806775	1971
116.504	39.7838	0.371154	-0.140767	-0.140767	4916
116.504	39.7938	0.100789	-0.0921892	-0.0921892	3972
116.504	39.8038	0.115259	-0.108466	-0.108466	4693
116.504	39.8138	0.216188	-0.185747	-0.185747	2728
116.504	39.8238	0.34659	-0.291535	-0.291535	6471
116.504	39.8338	0.5008	-0.333155	-0.333155	10611
116.504	39.8438	0.532049	-0.316279	-0.316279	14539
116.504	39.8538	0.585942	-0.378776	-0.378776	15547
116.504	39.8638	0.438166	-0.353122	-0.353122	11532
116.504	39.8738	0.352757	-0.300732	-0.300732	14127
116.504	39.8838	0.298825	-0.195212	-0.195212	173
116.504	39.8938	0.547443	-0.540601	-0.540601	10219
116.504	39.9038	0.412083	-0.410504	-0.410504	5093
116.504	39.9138	0.530305	-0.509319	-0.509319	28221
116.504	39.9238	0.429654	-0.426293	-0.426293	6939
116.504	39.9338	0.384135	-0.383968	-0.383968	7781
116.504	39.9438	0.233679	-0.172028	-0.172028	10744
116.504	39.9538	0.423284	-0.422647	-0.422647	7443
116.504	39.9638	0.337971	-0.326845	-0.326845	6220
116.504	39.9738	0.49297	-0.479245	-0.479245	1529
116.504	39.9838	0.418303	-0.32652	-0.32652	166
116.504	39.9938	0.468734	-0.396174	-0.396174	7607
116.504	40.0038	0.431306	-0.320014	-0.320014	1580
116.504	40.0138	0.577335	-0.454723	-0.454723	5106
116.504	40.0238	0.283403	-0.197697	-0.197697	4903
116.504	40.0338	0.425964	-0.259996	-0.259996	5005
116.504	40.1738	0.431492	0.19517	0.19517	2994
116.504	40.1838	0.3399	-0.168462	-0.168462	166
116.514	39.7638	0.0767422	-0.0759066	-0.0759066	5809
116.514	39.7738	0.261283	-0.203279	-0.203279	2802
116.514	39.7838	0.0595842	0.00379726	0.00379726	5153
116.514	39.7938	0.0559638	-0.0354655	-0.0354655	3417
116.514	39.8038	0.132942	-0.120032	-0.120032	1423
116.514	39.8138	0.262731	-0.24698	-0.24698	9977
116.514	39.8238	0.425051	-0.339159	-0.339159	5964
116.514	39.8338	0.502482	-0.334848	-0.334848	11976
116.514	39.8438	0.533809	-0.372951	-0.372951	12200
116.514	39.8538	0.488821	-0.349102	-0.349102	12483
116.514	39.8638	0.320983	-0.197963	-0.197963	9293
116.514	39.8738	0.299155	-0.297478	-0.297478	428
116.514	39.8838	0.430487	-0.389603	-0.389603	12938
116.514	39.8938	0.367322	-0.343851	-0.343851	14086
116.514	39.9038	0.524247	-0.495357	-0.495357	4953
116.514	39.9138	0.520565	-0.505047	-0.505047	11138
116.514	39.9238	0.497446	-0.470003	-0.470003	19982
116.514	39.9338	0.28708	-0.286768	-0.286768	7696
116.514	39.9438	0.502478	-0.457741	-0.457741	13715
116.514	39.9538	0.442919	-0.43952	-0.43952	10230
116.514	39.9638	0.419462	-0.393703	-0.393703	463
116.514	39.9738	0.683119	-0.677987	-0.677987	3825
116.514	39.9838	0.424984	-0.35144	-0.35144	2768
116.514	39.9938	0.516647	-0.493054	-0.493054	1812
116.514	40.0038	0.378683	-0.260476	-0.260476	1455
116.514	40.0138	0.350289	-0.283942	-0.283942	8619
116.514	40.0238	0.282786	-0.0626782	-0.0626782	1118
116.514	40.0338	0.153546	-0.0376415	-0.0376415	126
116.524	39.7539	0.364795	0.0480703	0.0480703	3858
116.524	39.7639	0.479842	-0.107672	-0.107672	3119
116.524	39.7739	0.291596	-0.134543	-0.134543	3357
116.524	39.7839	0.186766	-0.112981	-0.112981	1739
116.524	39.7939	0.388366	-0.315982	-0.315982	595
116.524	39.8039	0.155299	-0.12037	-0.12037	9425
116.524	39.8139	0.28282	-0.281173	-0.281173	1135
116.524	39.8239	0.395984	-0.35939	-0.35939	4523
116.524	39.8339	0.580772	-0.437736	-0.437736	2660
116.524	39.8439	0.54203	0.104595	0.104595	4090
116.524	39.8539	0.556481	-0.336358	-0.336358	7097
116.524	39.8639	0.429144	-0.390472	-0.390472	4327
116.524	39.8739	0.431962	-0.398052	-0.398052	6097
116.524	39.8839	0.516687	-0.491453	-0.491453	6823
116.524	39.8939	0.433446	-0.389378	-0.389378	2181
116.524	39.9039	0.415622	-0.412085	-0.412085	4723
116.524	39.9139	0.476662	-0.460788	-0.460788	11027
116.524	39.9239	0.412284	-0.392803	-0.392803	10579
116.524	39.9339	0.325791	-0.286959	-0.286959	6401
116.524	39.9439	0.355538	-0.343321	-0.343321	10073
116.524	39.9539	0.286304	-0.271471	-0.271471	808
116.524	39.9639	0.81313	-0.694961	-0.694961	2323
116.524	39.9739	0.328217	-0.275807	-0.275807	120
116.524	39.9839	0.27079	-0.168987	-0.168987	455
116.524	39.9939	0.860147	-0.629956	-0.629956	303
116.524	40.0039	0.50719	-0.431828	-0.431828	1089
116.524	40.0139	0.155962	-0.129281	-0.129281	1273
116.524	40.0239	0.194263	-0.183014	-0.183014	385
116.524	40.0339	0.299196	-0.230541	-0.230541	8010
116.524	40.0439	0.281255	-0.114305	-0.114305	51
116.534	39.7139	0.553455	0.105213	0.105213	532
116.534	39.7339	0.594833	-0.13238	-0.13238	6952
116.534	39.7439	0.362491	0.0202036	0.0202036	8858
116.534	39.7539	0.243196	-0.0969083	-0.0969083	8945
116.534	39.7639	0.572007	-0.341359	-0.341359	17573
116.534	39.7739	0.596046	-0.406463	-0.406463	8629
116.534	39.7839	0.40894	-0.338536	-0.338536	2528
116.534	39.7939	0.160015	0.157295	0.157295	2552
116.534	39.8039	0.35895	-0.281757	-0.281757	2679
116.534	39.8139	0.383129	-0.311564	-0.311564	9707
116.534	39.8239	0.365553	-0.364185	-0.364185	9142
116.534	39.8339	0.251752	-0.220113	-0.220113	38
116.534	39.8439	0.41892	-0.351708	-0.351708	3818
116.534	39.8539	0.4084	-0.300336	-0.300336	480
116.534	39.8639	0.647553	-0.502237	-0.502237	5634
116.534	39.8739	0.607569	-0.521355	-0.521355	5014
116.534	39.8839	0.498673	-0.473762	-0.473762	15
116.534	39.8939	0.644893	-0.63711	-0.63711	1459
116.534	39.9039	0.363925	-0.355618	-0.355618	9184
116.534	39.9139	0.378653	-0.3714	-0.3714	9098
116.534	39.9239	0.422159	-0.418337	-0.418337	2076
116.534	39.9339	0.423612	-0.411298	-0.411298	4152
116.534	39.9439	0.378818	-0.375454	-0.375454	962
116.534	39.9539	0.344642	-0.320416	-0.320416	6013
116.534	39.9639	0.405614	-0.377441	-0.377441	6974
116.534	39.9739	0.450378	-0.40514	-0.40514	9092
116.534	39.9939	0.755769	-0.737536	-0.737536	29
116.534	40.0039	0.0741454	-0.0609864	-0.0609864	485
116.534	40.0139	0.484564	-0.429686	-0.429686	5453
116.534	40.0239	0.359016	-0.284927	-0.284927	5396
116.534	40.0339	0.60351	-0.492752	-0.492752	7545
116.534	40.0439	0.4113	-0.318438	-0.318438	3400
116.544	39.7239	0.513842	-0.0698726	-0.0698726	6014
116.544	39.7339	0.600966	-0.312408	-0.312408	9591
116.544	39.7439	0.569045	-0.294035	-0.294035	20255
116.544	39.7539	0.503075	-0.340768	-0.340768	25985
116.544	39.7639	0.446778	-0.330673	-0.330673	28859
116.544	39.7739	0.344316	-0.29848	-0.29848	1960
116.544	39.7839	0.115103	0.0232009	0.0232009	784
116.544	39.7939	0.576585	-0.395141	-0.395141	1105
116.544	39.8039	0.177371	-0.169038	-0.169038	6959
116.544	39.8139	0.424584	-0.404208	-0.404208	8294
116.544	39.8239	0.312807	-0.302679	-0.302679	10970
116.544	39.8339	0.471261	-0.464095	-0.464095	4251
116.544	39.8439	0.305943	-0.177666	-0.177666	1366
116.544	39.8539	0.463902	-0.368021	-0.368021	4092
116.544	39.8639	0.420485	-0.393783	-0.393783	5894
116.544	39.8739	0.483162	-0.473885	-0.473885	3594
116.544	39.8839	0.474489	-0.468943	-0.468943	7746
116.544	39.8939	0.661697	-0.65671	-0.65671	1692
116.544	39.9039	0.491189	-0.472281	-0.472281	7874
116.544	39.9139	0.408822	-0.408734	-0.408734	12463
116.544	39.9239	0.403335	-0.402717	-0.402717	11302
116.544	39.9339	0.510488	-0.510481	-0.510481	165
116.544	39.9439	0.38148	-0.364235	-0.364235	4900
116.544	39.9539	0.43631	-0.409203	-0.409203	8386
116.544	39.9639	0.434018	-0.405467	-0.405467	9422
116.544	39.9739	0.398287	-0.246653	-0.246653	558
116.544	39.9839	0.393248	-0.380727	-0.380727	1464
116.544	39.9939	0.379731	-0.379486	-0.379486	2384
116.544	40.0039	0.20221	-0.12789	-0.12789	410
116.544	40.0139	0.853385	-0.690423	-0.690423	5348
116.544	40.0239	0.522736	-0.499308	-0.499308	293
116.544	40.0339	0.692989	-0.58009	-0.58009	5265
116.554	39.7239	0.735334	-0.277335	-0.277335	2011
116.554	39.7339	0.333786	-0.215333	-0.215333	6059
116.554	39.7439	0.583636	-0.326765	-0.326765	5635
116.554	39.7539	0.613677	-0.496528	-0.496528	19872
116.554	39.7639	0.533753	-0.447722	-0.447722	8091
116.554	39.7739	0.152358	-0.144809	-0.144809	2185
116.554	39.7839	0.567461	-0.306659	-0.306659	8585
116.554	39.7939	0.385679	-0.356949	-0.356949	4562
116.554	39.8039	0.467473	-0.451997	-0.451997	1156
116.554	39.8139	0.244713	-0.244196	-0.244196	7276
116.554	39.8239	0.352011	-0.350882	-0.350882	3672
116.554	39.8339	0.181849	-0.165543	-0.165543	932
116.554	39.8439	0.458146	-0.39326	-0.39326	7936
116.554	39.8539	0.395736	-0.326852	-0.326852	1453
116.554	39.8639	0.466878	-0.447732	-0.447732	13093
116.554	39.8739	0.535903	-0.317216	-0.317216	1246
116.554	39.8839	0.243368	0.214225	0.214225	242
116.554	39.8939	0.497006	-0.480737	-0.480737	782
116.554	39.9039	0.445371	-0.440618	-0.440618	10024
116.554	39.9139	0.429283	-0.429177	-0.429177	17099
116.554	39.9239	0.402509	-0.401908	-0.401908	13534
116.554	39.9339	0.67076	-0.504825	-0.504825	1119
116.554	39.9439	0.409737	-0.403402	-0.403402	10252
116.554	39.9539	0.50826	-0.502298	-0.502298	8998
116.554	39.9639	0.470689	-0.394589	-0.394589	5251
116.554	39.9739	0.575993	-0.572962	-0.572962	895
116.554	39.9839	0.450298	-0.450132	-0.450132	23
116.554	39.9939	0.277324	-0.2652	-0.2652	52
116.554	40.0039	0.468766	-0.447312	-0.447312	10534
116.554	40.0139	0.546597	-0.475595	-0.475595	2252
116.554	40.0239	0.715099	-0.537142	-0.537142	13
116.564	39.724	0.63697	-0.394142	-0.394142	5010
116.564	39.734	0.439853	-0.279509	-0.279509	3653
116.564	39.744	0.455467	-0.428652	-0.428652	3035
116.564	39.754	0.461294	-0.349319	-0.349319	450
116.564	39.764	0.505864	-0.353532	-0.353532	6632
116.564	39.774	0.523907	-0.427217	-0.427217	2071
116.564	39.794	0.47733	-0.475823	-0.475823	14303
116.564	39.804	0.285185	-0.283904	-0.283904	9345
116.564	39.8139	0.114464	-0.113504	-0.113504	133
116.564	39.8239	0.43301	-0.430534	-0.430534	2618
116.564	39.8339	0.221084	-0.183254	-0.183254	1545
116.564	39.8439	0.6749	-0.552909	-0.552909	3545
116.564	39.8539	0.621576	-0.549781	-0.549781	19059
116.564	39.8639	0.386568	-0.0328383	-0.0328383	38
116.564	39.8739	0.266424	-0.187351	-0.187351	6310
116.564	39.8839	0.350337	-0.350325	-0.350325	9424
116.564	39.8939	0.414048	-0.37277	-0.37277	5711
116.564	39.9039	0.478029	-0.476621	-0.476621	9164
116.564	39.9139	0.522652	-0.51037	-0.51037	5759
116.564	39.9239	0.447658	-0.442528	-0.442528	14972
116.564	39.9339	0.456697	-0.387086	-0.387086	5489
116.564	39.9439	0.305794	-0.274546	-0.274546	307
116.564	39.9539	0.421798	-0.410903	-0.410903	6198
116.564	39.9639	0.458738	-0.397197	-0.397197	1723
116.564	39.9739	0.51715	-0.504468	-0.504468	1702
116.564	39.9839	0.365492	-0.355559	-0.355559	530
116.564	39.9939	0.395694	-0.355123	-0.355123	3903
116.564	40.0039	0.5594	-0.518443	-0.518443	11655
116.564	40.0139	0.669199	-0.596237	-0.596237	5461
116.574	39.734	0.526641	-0.441935	-0.441935	2923
116.574	39.744	0.487845	-0.397528	-0.397528	405
116.574	39.754	0.570898	-0.334564	-0.334564	3306
116.574	39.764	0.570638	-0.410727	-0.410727	6317
116.574	39.804	0.393825	-0.37702	-0.37702	18357
116.574	39.814	0.465485	-0.307734	-0.307734	7627
116.574	39.824	0.320386	-0.258229	-0.258229	31
116.574	39.834	0.328255	-0.181896	-0.181896	34
116.574	39.844	0.422754	-0.354209	-0.354209	747
116.574	39.854	0.490812	-0.455364	-0.455364	394
116.574	39.864	0.6008	-0.368509	-0.368509	9950
116.574	39.874	0.406791	-0.400461	-0.400461	1073
116.574	39.884	0.0796242	-0.079442	-0.079442	2494
116.574	39.894	0.396903	-0.395894	-0.395894	1440
116.574	39.904	0.463874	-0.462969	-0.462969	19175
116.574	39.914	0.467256	-0.463904	-0.463904	5384
116.574	39.924	0.403502	-0.391555	-0.391555	1046
116.574	39.934	0.505208	-0.503685	-0.503685	2954
116.574	39.944	0.0256448	-0.0178873	-0.0178873	762
116.574	39.954	0.370868	-0.206458	-0.206458	7742
116.574	39.964	0.458643	-0.426643	-0.426643	4663
116.574	39.974	0.166334	-0.0144877	-0.0144877	18
116.574	39.984	0.343855	-0.340448	-0.340448	1716
116.574	39.994	0.478536	-0.441931	-0.441931	30
116.574	40.004	0.845111	-0.845031	-0.845031	2716
116.574	40.014	0.538151	-0.485116	-0.485116	6668
116.584	39.744	0.701951	-0.59781	-0.59781	2228
116.584	39.804	0.433506	-0.412718	-0.412718	7299
116.584	39.814	0.412963	-0.332262	-0.332262	2839
116.584	39.824	0.349519	-0.263595	-0.263595	840
116.584	39.834	0.443886	-0.341362	-0.341362	5166
116.584	39.844	0.350007	-0.319988	-0.319988	4836
116.584	39.854	0.196161	-0.14528	-0.14528	19
116.584	39.864	0.352407	-0.30534	-0.30534	1778
116.584	39.874	0.344577	-0.29319	-0.29319	3299
116.584	39.884	0.312714	-0.306333	-0.306333	38
116.584	39.894	0.430153	-0.401653	-0.401653	4000
116.584	39.904	0.501405	-0.490666	-0.490666	4607
116.584	39.914	0.538025	-0.52568	-0.52568	25081
116.584	39.924	0.478963	-0.478821	-0.478821	23472
116.584	39.934	0.514876	-0.508609	-0.508609	1475
116.584	39.944	0.51735	-0.451718	-0.451718	9168
116.584	39.974	0.174734	-0.172368	-0.172368	667
116.584	39.984	0.471577	-0.457398	-0.457398	666
116.584	39.994	0.3868	-0.386573	-0.386573	386
116.584	40.004	0.519946	-0.444976	-0.444976	2404
116.584	40.014	0.500444	-0.463302	-0.463302	226
116.594	39.814	0.534353	-0.482373	-0.482373	49
116.594	39.834	0.361086	-0.196624	-0.196624	111
116.594	39.844	0.409353	-0.404744	-0.404744	1148
116.594	39.854	0.293043	-0.240097	-0.240097	6404
116.594	39.864	0.501876	-0.380983	-0.380983	5120
116.594	39.874	0.535398	-0.522009	-0.522009	332
116.594	39.884	0.402551	-0.388624	-0.388624	5976
116.594	39.894	0.475598	-0.404869	-0.404869	8192
116.594	39.904	0.614152	-0.596287	-0.596287	7594
116.594	39.914	0.526772	-0.513592	-0.513592	16147
116.594	39.924	0.453575	-0.453571	-0.453571	17030
116.594	39.934	0.535143	-0.531583	-0.531583	7759
116.594	39.954	0.91121	-0.724833	-0.724833	1179
116.594	39.974	0.491651	-0.488912	-0.488912	2356
116.594	39.984	0.362516	-0.262531	-0.262531	552
116.594	39.994	0.530422	-0.485748	-0.485748	1835
116.594	40.004	0.5063	-0.400347	-0.400347	11756
116.594	40.014	0.285258	-0.280266	-0.280266	429
116.604	39.814	0.488589	-0.471588	-0.471588	3574
116.604	39.824	0.0988569	-0.0792043	-0.0792043	319
116.604	39.834	0.346022	-0.249397	-0.249397	5411
116.604	39.844	0.257645	-0.120903	-0.120903	66
116.604	39.854	0.480966	-0.355511	-0.355511	581
116.604	39.864	0.411686	-0.298404	-0.298404	2899
116.604	39.874	0.580865	-0.538335	-0.538335	1757
116.604	39.884	0.755857	-0.753957	-0.753957	1746
116.604	39.894	0.63458	-0.626494	-0.626494	5200
116.604	39.904	0.544847	-0.524899	-0.524899	7047
116.604	39.914	0.485485	-0.473344	-0.473344	8898
116.604	39.924	0.575968	-0.575968	-0.575968	24262
116.604	39.934	0.796581	-0.791544	-0.791544	4435
116.604	39.944	0.854292	-0.805523	-0.805523	197
116.604	39.954	0.0398763	0.0361564	0.0361564	15
116.604	39.964	0.442916	0.252565	0.252565	68
116.604	39.974	0.270508	-0.260834	-0.260834	278
116.604	39.984	0.183422	-0.176786	-0.176786	955
116.604	39.994	0.855975	-0.573692	-0.573692	1001
116.604	40.004	0.702714	-0.535059	-0.535059	662
116.604	40.014	0.538499	-0.274326	-0.274326	18
116.614	39.824	0.385108	-0.250902	-0.250902	3671
116.614	39.834	0.524247	-0.412032	-0.412032	2041
116.614	39.844	0.286877	-0.19432	-0.19432	2638
116.614	39.854	0.0668018	0.036014	0.036014	242
116.614	39.864	0.256386	-0.0459569	-0.0459569	404
116.614	39.874	0.335527	-0.186532	-0.186532	6570
116.614	39.894	0.188172	-0.0705414	-0.0705414	4361
116.614	39.904	0.491895	-0.478	-0.478	1516
116.614	39.914	0.524609	-0.513951	-0.513951	8362
116.614	39.9239	0.564227	-0.563217	-0.563217	13961
116.614	39.9339	0.582147	-0.527732	-0.527732	1568
116.614	39.9439	0.34	-0.325339	-0.325339	252
116.614	39.9539	0.41103	-0.359172	-0.359172	80
116.614	39.9639	0.431339	-0.361586	-0.361586	1657
116.614	39.9839	0.581333	-0.546831	-0.546831	41
116.614	39.9939	0.573039	-0.534752	-0.534752	1041
116.614	40.0139	0.191606	-0.0576957	-0.0576957	5643
116.614	40.0239	0.341395	-0.341115	-0.341115	174
116.624	39.8239	0.491	-0.335457	-0.335457	229
116.624	39.8339	0.425305	-0.37161	-0.37161	1004
116.624	39.8439	0.301649	-0.252424	-0.252424	22
116.624	39.8539	0.358927	-0.251288	-0.251288	1779
116.624	39.8639	0.163636	0.0822783	0.0822783	998
116.624	39.8739	0.22413	-0.19221	-0.19221	13191
116.624	39.8839	0.193077	-0.188803	-0.188803	2825
116.624	39.8939	0.385678	-0.359007	-0.359007	3314
116.624	39.9039	0.377694	-0.353373	-0.353373	25366
116.624	39.9139	0.389353	-0.389136	-0.389136	6321
116.624	39.9239	0.549019	-0.547442	-0.547442	8465
116.624	39.9339	0.562032	-0.543112	-0.543112	5716
116.624	39.9439	0.405756	-0.384539	-0.384539	4098
116.624	39.9539	0.377643	-0.351828	-0.351828	159
116.624	39.9639	0.460337	-0.459762	-0.459762	4583
116.624	39.9739	0.479805	-0.452834	-0.452834	1568
116.624	39.9839	0.612938	-0.556534	-0.556534	4083
116.624	39.9939	0.704372	-0.594423	-0.594423	13791
116.624	40.0139	0.369569	-0.363981	-0.363981	18
116.624	40.0239	0.46837	-0.442074	-0.442074	1764
116.624	40.0339	0.460483	-0.459919	-0.459919	8335
116.634	39.8339	0.383468	-0.255754	-0.255754	3707
116.634	39.8439	0.735202	-0.651069	-0.651069	3188
116.634	39.8539	0.165736	-0.15658	-0.15658	747
116.634	39.8639	0.379164	-0.173811	-0.173811	2716
116.634	39.8739	0.398884	-0.290512	-0.290512	20513
116.634	39.8839	0.403805	-0.35857	-0.35857	13872
116.634	39.8939	0.464106	-0.460248	-0.460248	22511
116.634	39.9039	0.3946	-0.394585	-0.394585	36626
116.634	39.9139	0.278856	-0.271894	-0.271894	910
116.634	39.9239	0.597136	-0.594292	-0.594292	17509
116.634	39.9339	0.505081	-0.504918	-0.504918	5409
116.634	39.9439	0.540091	-0.539874	-0.539874	2268
116.634	39.9539	0.381431	-0.343272	-0.343272	729
116.634	39.9639	0.911868	-0.897493	-0.897493	389
116.634	39.9739	0.652666	-0.565874	-0.565874	5494
116.634	39.9839	0.636113	-0.499418	-0.499418	10
116.634	40.0039	0.112932	0.0235602	0.0235602	362
116.634	40.0139	0.306549	-0.267365	-0.267365	33
116.644	39.8339	0.5178	-0.448537	-0.448537	3451
116.644	39.8439	0.300704	-0.215848	-0.215848	3556
116.644	39.8539	0.177537	-0.0050986	-0.0050986	900
116.644	39.8639	0.871702	-0.659608	-0.659608	1264
116.644	39.8739	0.354616	-0.26007	-0.26007	6453
116.644	39.8839	0.426003	-0.37382	-0.37382	12877
116.644	39.8939	0.588444	-0.572815	-0.572815	7956
116.644	39.9039	0.497424	-0.496783	-0.496783	10283
116.644	39.9139	0.405909	-0.387423	-0.387423	9718
116.644	39.9239	0.52318	-0.521498	-0.521498	6753
116.644	39.9339	0.838054	-0.837794	-0.837794	918
116.644	39.9739	0.226224	-0.226052	-0.226052	863
116.644	39.9839	0.470996	-0.434657	-0.434657	4474
116.644	39.9939	0.722977	-0.70511	-0.70511	385
116.644	40.0039	0.1685	-0.115115	-0.115115	1145
116.654	39.8339	0.464261	-0.115303	-0.115303	8435
116.654	39.8439	0.223428	0.0584517	0.0584517	1018
116.654	39.8539	0.176918	0.0636347	0.0636347	67
[truncated: 85 more rows]

## Sheet: Figure 2e
Figure 2e
PMVs for Tianjin
centroid_longitude	centroid_latitude	PMV_magnitude	PMV_x	PMV_y	outflow
116.974	39.1241	0.589856	0.58539	0.58539	92
116.984	39.124	0.781195	0.758156	0.758156	37
116.984	39.134	0.645506	0.642215	0.642215	62
116.994	39.104	0.490406	0.288628	0.288628	3053
116.994	39.124	0.378787	0.373739	0.373739	938
116.994	39.134	0.59605	0.549502	0.549502	4923
116.994	39.144	0.410153	0.379107	0.379107	135
117.004	39.104	0.400141	0.389083	0.389083	74
117.004	39.114	0.436735	0.387165	0.387165	7425
117.004	39.124	0.470771	0.470743	0.470743	6364
117.004	39.134	0.529022	0.463745	0.463745	3011
117.004	39.144	0.54721	0.434103	0.434103	7927
117.004	39.154	0.551302	0.395865	0.395865	2880
117.014	39.104	0.209583	0.150543	0.150543	3482
117.014	39.124	0.212055	0.206381	0.206381	5611
117.014	39.1339	0.335784	0.309176	0.309176	8902
117.014	39.1439	0.39605	0.211222	0.211222	1660
117.014	39.1539	0.266832	0.218781	0.218781	57
117.024	39.1139	0.209217	0.209059	0.209059	5553
117.024	39.1339	0.139126	0.0230729	0.0230729	3725
117.024	39.1439	0.342554	0.241137	0.241137	6034
117.034	39.1139	0.10615	0.00181016	0.00181016	4191
117.034	39.1239	0.172733	0.172126	0.172126	3692
117.034	39.1339	0.110969	0.0119817	0.0119817	903
117.034	39.1439	0.37136	0.256359	0.256359	6481
117.034	39.1539	0.285428	0.278384	0.278384	3031
117.034	39.1639	0.415232	0.141781	0.141781	3603
117.044	39.1139	0.365476	0.360559	0.360559	557
117.044	39.1239	0.461248	0.434541	0.434541	131
117.044	39.1339	0.466795	0.437871	0.437871	258
117.044	39.1439	0.386327	0.383742	0.383742	1046
117.054	39.1139	0.675093	0.633213	0.633213	451
117.054	39.1239	0.48287	0.478485	0.478485	342
117.054	39.1339	0.406696	0.403002	0.403002	477
117.054	39.1438	0.383888	0.342387	0.342387	275
117.054	39.1538	0.365372	0.154727	0.154727	363
117.054	39.1638	0.233347	0.130994	0.130994	155
117.054	39.1738	0.427621	0.392753	0.392753	1920
117.064	39.0839	0.215699	-0.212998	-0.212998	2296
117.064	39.1139	0.598269	0.59771	0.59771	1598
117.064	39.1238	0.447099	0.446993	0.446993	15847
117.064	39.1338	0.0677515	-0.053353	-0.053353	5538
117.064	39.1438	0.176767	0.103136	0.103136	4446
117.064	39.1738	0.184476	0.173722	0.173722	37
117.074	39.0739	0.211082	0.0160694	0.0160694	411
117.074	39.0839	0.26279	0.238848	0.238848	452
117.074	39.0939	0.342246	0.303897	0.303897	443
117.074	39.1038	0.672614	-0.166504	-0.166504	1108
117.074	39.1138	0.407643	0.407148	0.407148	6743
117.074	39.1238	0.389904	0.386358	0.386358	10543
117.074	39.1338	0.442015	0.395419	0.395419	4792
117.074	39.1438	0.469313	0.216449	0.216449	10058
117.074	39.1538	0.486128	0.245682	0.245682	3157
117.074	39.1738	0.550978	0.45212	0.45212	1951
117.074	39.1838	0.486156	0.479545	0.479545	261
117.074	39.2238	0.266928	0.266845	0.266845	255
117.084	39.0739	0.36735	0.165382	0.165382	2940
117.084	39.0839	0.65362	0.553135	0.553135	501
117.084	39.0938	0.447803	0.435579	0.435579	5214
117.084	39.1038	0.211188	0.145551	0.145551	5264
117.084	39.1138	0.366617	0.361292	0.361292	7203
117.084	39.1238	0.333262	0.331436	0.331436	10564
117.084	39.1338	0.192937	0.150879	0.150879	9043
117.084	39.1438	0.438839	0.328866	0.328866	983
117.084	39.1538	0.391659	0.279292	0.279292	371
117.084	39.1638	0.343475	0.258726	0.258726	580
117.084	39.1738	0.427657	0.227596	0.227596	342
117.084	39.1838	0.298763	0.296436	0.296436	4256
117.084	39.1938	0.369475	0.340555	0.340555	4746
117.084	39.2038	0.398492	0.348125	0.348125	42
117.084	39.2138	0.543215	0.410273	0.410273	1521
117.084	39.2238	0.282044	0.192027	0.192027	2071
117.094	39.0739	0.245604	0.140833	0.140833	3854
117.094	39.0839	0.14432	0.134853	0.134853	4763
117.094	39.0938	0.251463	0.222454	0.222454	3389
117.094	39.1038	0.1753	0.129799	0.129799	1560
117.094	39.1138	0.290655	0.274758	0.274758	14590
117.094	39.1238	0.382172	0.381509	0.381509	1335
117.094	39.1338	0.454447	0.386723	0.386723	8971
117.094	39.1438	0.386249	0.372288	0.372288	7069
117.094	39.1538	0.119283	0.0733102	0.0733102	761
117.094	39.1638	0.435914	0.35674	0.35674	3966
117.094	39.1738	0.420829	0.39883	0.39883	5150
117.094	39.1838	0.233221	0.231753	0.231753	627
117.094	39.1938	0.142258	0.141852	0.141852	472
117.094	39.2038	0.432926	0.361081	0.361081	10695
117.094	39.2138	0.199898	0.17894	0.17894	36
117.094	39.2238	0.314623	0.200846	0.200846	151
117.094	39.2338	0.485538	0.19031	0.19031	5278
117.104	39.0839	0.203955	0.0511349	0.0511349	3049
117.104	39.0938	0.3137	0.251204	0.251204	1096
117.104	39.1038	0.378202	0.378195	0.378195	164
117.104	39.1238	0.396485	0.390966	0.390966	2334
117.104	39.1338	0.437981	0.42792	0.42792	4162
117.104	39.1438	0.464307	0.389585	0.389585	3808
117.104	39.1638	0.464349	0.392854	0.392854	627
117.104	39.1738	0.416516	0.340554	0.340554	399
117.104	39.1838	0.258585	0.216144	0.216144	6964
117.104	39.1938	0.706282	0.419289	0.419289	10157
117.104	39.2038	0.44853	0.354981	0.354981	3739
117.104	39.2138	0.35894	0.244077	0.244077	734
117.104	39.2238	0.409092	0.406276	0.406276	273
117.104	39.2338	0.301035	0.276251	0.276251	782
117.114	39.0839	0.246563	0.163326	0.163326	5355
117.114	39.0939	0.308828	0.23219	0.23219	8730
117.114	39.1039	0.0851389	0.0851352	0.0851352	7106
117.114	39.1238	0.19792	0.192578	0.192578	1295
117.114	39.1338	0.267824	0.266641	0.266641	8168
117.114	39.1438	0.489411	0.407694	0.407694	3280
117.114	39.1538	0.411414	0.400938	0.400938	10839
117.114	39.1638	0.473277	0.379042	0.379042	2096
117.114	39.1738	0.33733	0.328251	0.328251	3426
117.114	39.1838	0.403695	0.367421	0.367421	345
117.114	39.1938	0.326928	0.305401	0.305401	1631
117.114	39.2038	0.425731	0.232861	0.232861	16119
117.114	39.2138	0.477601	0.321779	0.321779	6636
117.114	39.2238	0.237132	0.193048	0.193048	2170
117.114	39.2338	0.428315	0.331898	0.331898	9863
117.114	39.2438	0.418253	0.374666	0.374666	51
117.124	39.0839	0.409382	0.326742	0.326742	7794
117.124	39.0939	0.340403	0.332381	0.332381	5959
117.124	39.1039	0.488767	0.488008	0.488008	4705
117.124	39.1139	0.430383	0.406259	0.406259	6917
117.124	39.1238	0.416125	0.415148	0.415148	10917
117.124	39.1338	0.408294	0.371719	0.371719	8492
117.124	39.1438	0.400093	0.313368	0.313368	12037
117.124	39.1538	0.235093	0.207502	0.207502	17312
117.124	39.1638	0.402492	0.29407	0.29407	8400
117.124	39.1738	0.168883	0.126295	0.126295	4485
117.124	39.1838	0.336848	0.212836	0.212836	5695
117.124	39.1938	0.419694	0.224358	0.224358	23251
117.124	39.2038	0.515231	0.244591	0.244591	1371
117.124	39.2138	0.240883	0.0222967	0.0222967	157
117.124	39.2238	0.197729	0.181245	0.181245	11467
117.124	39.2338	0.639054	0.244266	0.244266	10344
117.124	39.2438	0.42242	0.0649427	0.0649427	2296
117.134	39.0339	0.455886	0.0381412	0.0381412	11345
117.134	39.0539	0.307981	0.220075	0.220075	333
117.134	39.0639	0.360654	0.311072	0.311072	5196
117.134	39.0739	0.371854	0.105569	0.105569	7602
117.134	39.0839	0.409398	0.263754	0.263754	6607
117.134	39.0939	0.350781	0.328801	0.328801	10102
117.134	39.1039	0.325073	0.32283	0.32283	6520
117.134	39.1139	0.241518	0.222971	0.222971	1263
117.134	39.1239	0.318338	0.314343	0.314343	1452
117.134	39.1339	0.420171	0.381388	0.381388	10270
117.134	39.1439	0.294555	0.261369	0.261369	8716
117.134	39.1538	0.391733	0.339487	0.339487	15785
117.134	39.1638	0.344296	0.219445	0.219445	9870
117.134	39.1738	0.302825	0.263782	0.263782	3484
117.134	39.1838	0.424511	0.150998	0.150998	18786
117.134	39.1938	0.3717	0.21273	0.21273	9955
117.134	39.2038	0.334417	0.0716904	0.0716904	1685
117.134	39.2138	0.793764	0.278747	0.278747	9178
117.134	39.2238	0.234099	0.0976818	0.0976818	8059
117.134	39.2338	0.75217	0.21832	0.21832	2761
117.134	39.2438	0.365226	-0.0619986	-0.0619986	164
117.144	39.0439	0.343136	0.175974	0.175974	1710
117.144	39.0539	0.141772	-0.13412	-0.13412	3227
117.144	39.0639	0.271061	0.0549187	0.0549187	4757
117.144	39.0739	0.354772	0.256105	0.256105	12063
117.144	39.0839	0.314647	0.165385	0.165385	5718
117.144	39.0939	0.209222	0.137423	0.137423	18687
117.144	39.1039	0.32884	0.321326	0.321326	18232
117.144	39.1139	0.247298	0.245528	0.245528	13338
117.144	39.1239	0.26986	0.244676	0.244676	11158
117.144	39.1339	0.234182	0.151093	0.151093	8862
117.144	39.1439	0.257993	0.128124	0.128124	11604
117.144	39.1539	0.164982	0.109347	0.109347	13013
117.144	39.1639	0.199148	0.129781	0.129781	19170
117.144	39.1738	0.482564	0.172424	0.172424	3156
117.144	39.1838	0.417104	0.203855	0.203855	15132
117.144	39.1938	0.284649	0.240625	0.240625	2349
117.144	39.2038	0.0457167	0.00499868	0.00499868	3013
117.144	39.2138	0.233935	0.0723073	0.0723073	11609
117.144	39.2238	0.142285	0.00407427	0.00407427	91
117.144	39.2338	0.400951	-0.172611	-0.172611	1576
117.144	39.2438	0.401256	-0.135704	-0.135704	919
117.154	39.0439	0.371959	0.178254	0.178254	2498
117.154	39.0539	0.339074	0.0178739	0.0178739	11809
117.154	39.0639	0.306846	0.236857	0.236857	10188
117.154	39.0739	0.356258	0.222771	0.222771	3710
117.154	39.0839	0.323904	0.262216	0.262216	7730
117.154	39.0939	0.269519	0.205036	0.205036	6271
117.154	39.1039	0.392003	0.390236	0.390236	1077
117.154	39.1139	0.351144	0.35078	0.35078	15999
117.154	39.1239	0.306343	0.301502	0.301502	10764
117.154	39.1339	0.284505	0.200949	0.200949	13352
117.154	39.1439	0.206364	0.126683	0.126683	16372
117.154	39.1539	0.178838	0.0934425	0.0934425	3021
117.154	39.1639	0.314553	0.157625	0.157625	8613
117.154	39.1739	0.43985	0.0656115	0.0656115	9332
117.154	39.1839	0.391177	0.148587	0.148587	6868
117.154	39.1939	0.307336	0.0397377	0.0397377	3801
117.154	39.2038	0.127172	0.0752695	0.0752695	1139
117.154	39.2138	0.24094	0.0170438	0.0170438	149
117.154	39.2238	0.470084	-0.204536	-0.204536	400
117.154	39.2338	0.370336	-0.0363308	-0.0363308	2325
117.154	39.2438	0.380614	0.0663121	0.0663121	809
117.164	39.034	0.549896	0.322917	0.322917	65
117.164	39.044	0.468384	0.246785	0.246785	5104
117.164	39.054	0.362931	0.157499	0.157499	12228
117.164	39.064	0.164996	0.0475457	0.0475457	4368
117.164	39.0739	0.284022	0.136635	0.136635	12610
117.164	39.0839	0.370441	0.323804	0.323804	255
117.164	39.0939	0.224377	0.0776451	0.0776451	4280
117.164	39.1039	0.0770147	0.062071	0.062071	4346
117.164	39.1139	0.0896345	0.0817627	0.0817627	11867
117.164	39.1239	0.218095	0.135159	0.135159	8084
117.164	39.1339	0.295135	0.172924	0.172924	18032
117.164	39.1439	0.257084	0.143078	0.143078	14839
117.164	39.1539	0.139502	0.0675186	0.0675186	7177
117.164	39.1639	0.23041	0.0791531	0.0791531	4814
117.164	39.1739	0.297603	0.0129441	0.0129441	15174
117.164	39.1839	0.401215	0.0826565	0.0826565	2232
117.164	39.1939	0.43711	0.124045	0.124045	32
117.164	39.2039	0.18529	-0.12264	-0.12264	68
117.164	39.2139	0.36936	-0.016631	-0.016631	4853
117.164	39.2239	0.183809	0.100052	0.100052	238
117.164	39.2338	0.315497	0.249318	0.249318	39
117.164	39.2438	0.263195	0.098582	0.098582	197
117.174	39.024	0.558411	0.496187	0.496187	149
117.174	39.034	0.522986	0.192098	0.192098	4959
117.174	39.044	0.39141	0.328298	0.328298	3851
117.174	39.054	0.226379	0.091611	0.091611	6382
117.174	39.064	0.275825	0.0681372	0.0681372	4675
117.174	39.074	0.345428	0.252034	0.252034	6507
117.174	39.084	0.237801	0.113828	0.113828	9264
117.174	39.094	0.0210447	-0.0153677	-0.0153677	7184
117.174	39.1039	0.154651	0.152403	0.152403	8208
117.174	39.1139	0.0877867	0.063433	0.063433	7285
117.174	39.1239	0.11546	0.0935776	0.0935776	20021
117.174	39.1339	0.257119	0.155898	0.155898	10238
117.174	39.1439	0.0812147	-0.00853559	-0.00853559	5737
117.174	39.1539	0.25737	0.00304382	0.00304382	5202
117.174	39.1639	0.354621	0.200616	0.200616	7750
117.174	39.1739	0.122248	0.0492872	0.0492872	4904
117.174	39.1839	0.300619	0.025887	0.025887	8201
117.174	39.1939	0.359851	0.197604	0.197604	216
117.174	39.2039	0.272022	0.149171	0.149171	1133
117.174	39.2139	0.43528	0.15877	0.15877	6493
117.174	39.2239	0.364186	0.148006	0.148006	434
117.184	39.014	0.593205	0.20313	0.20313	1323
117.184	39.024	0.542836	0.443263	0.443263	56
117.184	39.034	0.310488	0.177152	0.177152	206
117.184	39.044	0.17326	0.0283339	0.0283339	2109
117.184	39.054	0.371884	-0.0264227	-0.0264227	10246
117.184	39.064	0.221941	0.0634523	0.0634523	11036
117.184	39.074	0.246547	-0.0646662	-0.0646662	6974
117.184	39.084	0.127266	0.0287177	0.0287177	12631
117.184	39.094	0.177149	0.112321	0.112321	10308
117.184	39.104	0.15341	0.0892897	0.0892897	8170
117.184	39.114	0.127182	0.122171	0.122171	15123
117.184	39.124	0.12853	0.127937	0.127937	12128
117.184	39.1339	0.0788186	0.0742496	0.0742496	11056
117.184	39.1439	0.130885	0.0118792	0.0118792	18803
117.184	39.1539	0.257219	-0.0375537	-0.0375537	6913
117.184	39.1639	0.0860892	0.053148	0.053148	7534
117.184	39.1739	0.333196	0.0222423	0.0222423	5677
117.184	39.1839	0.400816	0.0311579	0.0311579	6083
117.184	39.1939	0.227486	0.0624738	0.0624738	5725
117.184	39.2039	0.352882	0.0331218	0.0331218	7996
117.184	39.2139	0.361155	0.0174457	0.0174457	5711
117.184	39.2239	0.38657	-0.117141	-0.117141	223
117.194	38.9441	0.587816	0.325872	0.325872	53
117.194	38.9541	0.404071	0.346679	0.346679	74
117.194	38.9741	0.379222	0.179969	0.179969	753
117.194	38.9841	0.590218	0.49557	0.49557	1396
117.194	39.014	0.418472	0.203837	0.203837	366
117.194	39.024	0.353995	0.323115	0.323115	503
117.194	39.034	0.237175	0.0577479	0.0577479	7673
117.194	39.044	0.265073	-0.0777743	-0.0777743	1813
117.194	39.054	0.349364	-0.0681339	-0.0681339	16820
117.194	39.064	0.254589	-0.000363325	-0.000363325	4182
117.194	39.074	0.405443	0.0780949	0.0780949	16136
117.194	39.084	0.491531	0.340205	0.340205	6809
117.194	39.094	0.289611	0.1803	0.1803	3458
117.194	39.104	0.0957877	0.0930251	0.0930251	15373
117.194	39.114	0.048604	0.0480953	0.0480953	11948
117.194	39.124	0.112627	-0.0827457	-0.0827457	6985
117.194	39.134	0.0450093	0.0378437	0.0378437	6176
117.194	39.144	0.109685	0.0885253	0.0885253	11611
117.194	39.1539	0.226458	0.0154795	0.0154795	11629
117.194	39.1639	0.2992	0.00573052	0.00573052	11545
117.194	39.1739	0.276978	0.0777955	0.0777955	3836
117.194	39.1839	0.22528	0.0298914	0.0298914	15830
117.194	39.1939	0.252529	0.0554659	0.0554659	5651
117.194	39.2039	0.436718	-0.0112271	-0.0112271	8431
117.194	39.2139	0.370838	-0.0500619	-0.0500619	3268
117.194	39.2239	0.297261	-0.118439	-0.118439	2544
117.194	39.2339	0.296249	0.180516	0.180516	6034
117.204	38.9441	0.626383	0.257244	0.257244	4737
117.204	38.9541	0.432662	0.116552	0.116552	2513
117.204	38.9641	0.102274	0.0896077	0.0896077	18
117.204	38.9741	0.479912	0.454759	0.454759	13
117.204	38.9841	0.371301	0.28528	0.28528	3947
117.204	38.9941	0.337973	0.322921	0.322921	1481
117.204	39.0041	0.274233	0.230216	0.230216	345
117.204	39.014	0.247992	0.236404	0.236404	11420
117.204	39.024	0.386519	0.16657	0.16657	7280
117.204	39.034	0.354052	-0.00297925	-0.00297925	1740
117.204	39.044	0.210596	0.138485	0.138485	132
117.204	39.054	0.399176	-0.0393717	-0.0393717	539
117.204	39.064	0.326585	-0.0929741	-0.0929741	4041
117.204	39.074	0.192523	0.032195	0.032195	8877
117.204	39.084	0.19618	0.0261894	0.0261894	8798
117.204	39.094	0.0632851	-0.00574988	-0.00574988	11713
117.204	39.104	0.057164	0.0376235	0.0376235	10894
117.204	39.114	0.0696906	-0.0567947	-0.0567947	9384
117.204	39.124	0.119994	-0.0118043	-0.0118043	3853
117.204	39.134	0.0920612	-0.0109493	-0.0109493	13215
117.204	39.144	0.209893	0.0513325	0.0513325	10906
117.204	39.154	0.29113	-0.0284866	-0.0284866	9201
117.204	39.164	0.210311	0.0343229	0.0343229	3879
117.204	39.174	0.259157	0.0133175	0.0133175	8742
117.204	39.1839	0.318629	0.0854348	0.0854348	10535
117.204	39.1939	0.27145	-0.0167787	-0.0167787	8865
117.204	39.2039	0.341708	-0.0741154	-0.0741154	4483
117.204	39.2139	0.185016	0.025055	0.025055	255
117.204	39.2239	0.11424	0.103708	0.103708	316
117.204	39.2339	0.243084	0.188861	0.188861	5393
117.214	38.9541	0.249772	0.116452	0.116452	10
117.214	38.9641	0.51275	0.273095	0.273095	1217
117.214	38.9741	0.0814397	0.0801325	0.0801325	18
117.214	38.9841	0.245317	0.196538	0.196538	4402
117.214	38.9941	0.453958	0.0902652	0.0902652	8809
117.214	39.0041	0.210739	0.124153	0.124153	6573
117.214	39.0141	0.414379	0.197833	0.197833	9957
117.214	39.0241	0.0597318	0.0580217	0.0580217	4462
117.214	39.034	0.342619	-0.055694	-0.055694	2963
117.214	39.044	0.265676	-0.0186298	-0.0186298	1916
117.214	39.054	0.340541	-0.0235922	-0.0235922	9382
117.214	39.064	0.284045	-0.0384743	-0.0384743	5355
117.214	39.074	0.309652	-0.0990839	-0.0990839	8009
117.214	39.084	0.225543	-0.0400132	-0.0400132	8013
117.214	39.094	0.1921	-0.0630065	-0.0630065	15959
117.214	39.104	0.068044	-0.064768	-0.064768	15855
117.214	39.114	0.0725748	-0.0283945	-0.0283945	16820
117.214	39.124	0.163052	0.104611	0.104611	13647
117.214	39.134	0.165002	-0.0339166	-0.0339166	14777
117.214	39.144	0.163287	-0.0074943	-0.0074943	7704
117.214	39.154	0.286824	-0.0460765	-0.0460765	13001
117.214	39.164	0.287446	-0.103324	-0.103324	11773
117.214	39.174	0.336552	-0.0843122	-0.0843122	4461
117.214	39.184	0.345069	-0.0739551	-0.0739551	7029
117.214	39.194	0.256545	-0.0786887	-0.0786887	292
117.214	39.2039	0.210256	-0.0398464	-0.0398464	971
117.214	39.2139	0.089895	0.0309954	0.0309954	4397
117.214	39.2239	0.0713052	0.0394427	0.0394427	94
117.214	39.2339	0.356958	-0.0757801	-0.0757801	45
117.224	38.9641	0.403051	-0.0458081	-0.0458081	1327
117.224	38.9741	0.544649	0.112351	0.112351	3071
117.224	38.9841	0.322212	0.318066	0.318066	9710
117.224	38.9941	0.152001	0.151899	0.151899	25804
117.224	39.0041	0.218744	-0.0927088	-0.0927088	3904
117.224	39.0141	0.0499635	-0.0430499	-0.0430499	1003
117.224	39.0241	0.400598	-0.0647327	-0.0647327	9212
117.224	39.0341	0.389131	-0.062659	-0.062659	6821
117.224	39.0441	0.366478	0.0121968	0.0121968	6691
117.224	39.054	0.242623	-0.0936673	-0.0936673	8048
117.224	39.064	0.251871	-0.0676608	-0.0676608	2500
117.224	39.074	0.208525	-0.0614538	-0.0614538	6761
117.224	39.084	0.245946	-0.145499	-0.145499	7480
117.224	39.094	0.0190531	-0.0126086	-0.0126086	15681
117.224	39.104	0.163063	-0.158267	-0.158267	11922
117.224	39.114	0.0882668	-0.0877432	-0.0877432	7612
117.224	39.124	0.221055	-0.207605	-0.207605	3877
117.224	39.134	0.193924	-0.104173	-0.104173	9345
117.224	39.144	0.198988	-0.0706037	-0.0706037	10921
117.224	39.154	0.210973	-0.17078	-0.17078	7707
117.224	39.164	0.592731	-0.508194	-0.508194	9641
117.224	39.174	0.395007	-0.256118	-0.256118	18945
117.224	39.184	0.321186	0.115747	0.115747	312
117.224	39.194	0.279318	-0.206526	-0.206526	3805
117.224	39.204	0.0433142	-0.0227987	-0.0227987	3355
117.224	39.214	0.269954	-0.0100749	-0.0100749	484
117.224	39.2239	0.136833	-0.00498052	-0.00498052	8717
117.224	39.2339	0.244769	0.00216888	0.00216888	3510
117.224	39.2439	0.538585	0.055864	0.055864	66
117.234	38.9641	0.425725	-0.284262	-0.284262	153
117.234	38.9741	0.334162	0.258053	0.258053	1119
117.234	38.9841	0.457888	0.0599208	0.0599208	3714
117.234	38.9941	0.213584	0.058671	0.058671	897
117.234	39.0041	0.142048	-0.128015	-0.128015	10347
117.234	39.0141	0.204843	-0.151091	-0.151091	6429
117.234	39.0241	0.213551	0.0861244	0.0861244	416
117.234	39.0341	0.189278	-0.084275	-0.084275	1987
117.234	39.0441	0.439743	-0.141966	-0.141966	1793
117.234	39.0541	0.425929	-0.203278	-0.203278	1871
117.234	39.064	0.240175	-0.163583	-0.163583	3342
117.234	39.074	0.281918	-0.067191	-0.067191	4456
117.234	39.084	0.215967	-0.198836	-0.198836	2853
117.234	39.094	0.180025	-0.0407071	-0.0407071	11426
117.234	39.104	0.108338	-0.0670254	-0.0670254	5639
117.234	39.114	0.183921	-0.18392	-0.18392	11188
117.234	39.124	0.234844	-0.183223	-0.183223	10835
117.234	39.134	0.187614	-0.125197	-0.125197	5940
117.234	39.144	0.294302	-0.0894929	-0.0894929	11272
117.234	39.154	0.352653	-0.211946	-0.211946	13664
117.234	39.164	0.288006	-0.213759	-0.213759	15861
117.234	39.174	0.42999	-0.171251	-0.171251	12406
117.234	39.184	0.194698	-0.108739	-0.108739	6795
117.234	39.194	0.251981	0.133653	0.133653	465
117.234	39.204	0.412879	-0.317183	-0.317183	536
117.234	39.214	0.44287	-0.414632	-0.414632	4432
117.234	39.2239	0.228663	-0.0184001	-0.0184001	6204
117.234	39.2339	0.493386	-0.225621	-0.225621	80
117.234	39.2439	0.430584	0.380364	0.380364	1577
117.234	39.2539	0.50877	-0.330362	-0.330362	2447
117.244	38.9741	0.528162	-0.0921337	-0.0921337	107
117.244	38.9841	0.458001	-0.269227	-0.269227	7195
117.244	38.9941	0.242602	-0.0732019	-0.0732019	37
117.244	39.0041	0.321535	-0.29736	-0.29736	16581
117.244	39.0141	0.205482	-0.104051	-0.104051	9210
117.244	39.0241	0.213115	-0.185188	-0.185188	13831
117.244	39.0341	0.302135	-0.258932	-0.258932	9804
117.244	39.0441	0.261031	-0.0927053	-0.0927053	8202
117.244	39.0541	0.149659	0.0299075	0.0299075	4061
117.244	39.064	0.281266	-0.185451	-0.185451	3868
117.244	39.074	0.126575	-0.10839	-0.10839	1926
117.244	39.084	0.313597	-0.181386	-0.181386	16939
117.244	39.094	0.318268	-0.295325	-0.295325	5084
117.244	39.104	0.13881	-0.118827	-0.118827	10474
117.244	39.114	0.341772	-0.341598	-0.341598	9872
117.244	39.124	0.164074	-0.150656	-0.150656	13474
117.244	39.134	0.201615	-0.0828139	-0.0828139	9626
117.244	39.144	0.248815	-0.148052	-0.148052	12611
117.244	39.154	0.279588	-0.209961	-0.209961	13546
117.244	39.164	0.339054	-0.253174	-0.253174	9019
117.244	39.174	0.310513	-0.0644055	-0.0644055	6002
117.244	39.184	0.255914	-0.167166	-0.167166	4945
117.244	39.194	0.250944	-0.203999	-0.203999	3982
117.244	39.204	0.185627	0.0105818	0.0105818	2729
117.244	39.214	0.262916	-0.147341	-0.147341	6154
117.244	39.224	0.203973	-0.0323614	-0.0323614	739
117.244	39.2339	0.360017	-0.071523	-0.071523	3247
117.254	38.9741	0.393569	-0.0220501	-0.0220501	239
117.254	38.9841	0.2379	-0.0455561	-0.0455561	5877
117.254	39.0041	0.326624	-0.28165	-0.28165	20
117.254	39.0141	0.460669	-0.460583	-0.460583	2146
117.254	39.0241	0.357851	0.127714	0.127714	1598
117.254	39.0341	0.365421	-0.0024743	-0.0024743	3450
117.254	39.0441	0.44708	-0.152756	-0.152756	1871
117.254	39.0541	0.301575	-0.191303	-0.191303	16236
117.254	39.064	0.308285	-0.212824	-0.212824	11251
117.254	39.074	0.339594	-0.279052	-0.279052	5210
117.254	39.084	0.22616	-0.124381	-0.124381	5680
117.254	39.094	0.258914	-0.220933	-0.220933	3554
117.254	39.104	0.199245	-0.182685	-0.182685	12382
117.254	39.114	0.123143	-0.123064	-0.123064	10809
117.254	39.124	0.166668	-0.155283	-0.155283	10344
117.254	39.134	0.300341	-0.262853	-0.262853	2680
117.254	39.144	0.293761	-0.177249	-0.177249	7742
117.254	39.154	0.349629	-0.216879	-0.216879	9624
117.254	39.164	0.526683	-0.405683	-0.405683	7594
117.254	39.174	0.444383	-0.255829	-0.255829	4664
117.254	39.184	0.336273	-0.281574	-0.281574	3587
117.254	39.194	0.179604	0.0273469	0.0273469	4947
117.254	39.204	0.152274	-0.0321886	-0.0321886	4480
117.254	39.214	0.35076	0.0857506	0.0857506	1857
117.254	39.2239	0.0528673	0.0519115	0.0519115	127
117.254	39.2339	0.27674	-0.0186662	-0.0186662	42
117.264	39.0041	0.734661	-0.539263	-0.539263	1297
117.264	39.0141	0.391499	-0.0871455	-0.0871455	2743
117.264	39.0241	0.3601	-0.0545418	-0.0545418	5567
117.264	39.0341	0.360713	-0.0517747	-0.0517747	923
117.264	39.0441	0.369256	-0.205205	-0.205205	2579
117.264	39.054	0.334751	-0.163329	-0.163329	14830
117.264	39.064	0.177878	-0.0820773	-0.0820773	5325
117.264	39.074	0.197114	-0.196335	-0.196335	6438
117.264	39.084	0.293362	-0.22616	-0.22616	7470
117.264	39.094	0.210872	-0.105948	-0.105948	10201
117.264	39.104	0.22148	-0.221412	-0.221412	11216
117.264	39.114	0.159804	-0.152865	-0.152865	7733
117.264	39.124	0.111935	-0.0639659	-0.0639659	931
117.264	39.134	0.227844	-0.159383	-0.159383	10543
117.264	39.144	0.369374	-0.149416	-0.149416	8458
117.264	39.154	0.373349	-0.159465	-0.159465	5398
117.264	39.164	0.323398	-0.15961	-0.15961	3414
117.264	39.174	0.326796	-0.282633	-0.282633	182
117.264	39.184	0.281117	-0.269322	-0.269322	79
117.264	39.194	0.143899	-0.141412	-0.141412	139
117.264	39.204	0.293186	-0.0625298	-0.0625298	5537
117.264	39.2139	0.283603	-0.0047114	-0.0047114	2513
117.264	39.2239	0.232092	-0.176766	-0.176766	5257
117.264	39.2339	0.268153	-0.145718	-0.145718	386
117.274	39.0041	0.280999	0.0871798	0.0871798	169
117.274	39.0141	0.401994	-0.183224	-0.183224	11755
117.274	39.0241	0.344194	-0.127969	-0.127969	7874
117.274	39.034	0.327397	-0.193855	-0.193855	6943
117.274	39.044	0.406778	-0.298495	-0.298495	8943
117.274	39.054	0.34967	-0.210675	-0.210675	4817
117.274	39.064	0.356013	-0.242914	-0.242914	11555
117.274	39.074	0.375831	-0.358528	-0.358528	3462
117.274	39.084	0.206285	0.029648	0.029648	250
117.274	39.094	0.0232143	0.0205445	0.0205445	5595
117.274	39.104	0.239301	-0.235922	-0.235922	8399
117.274	39.114	0.111958	-0.0951116	-0.0951116	8265
117.274	39.124	0.206886	-0.200901	-0.200901	15745
117.274	39.134	0.168195	-0.119115	-0.119115	8456
117.274	39.144	0.218379	-0.0811857	-0.0811857	22592
117.274	39.154	0.277764	-0.190045	-0.190045	8502
117.274	39.164	0.507756	-0.122958	-0.122958	3958
117.274	39.174	0.504339	-0.112099	-0.112099	20
117.274	39.184	0.111388	-0.0940949	-0.0940949	1432
117.274	39.194	0.319465	-0.284343	-0.284343	3268
117.274	39.2039	0.297493	-0.186235	-0.186235	4115
117.274	39.2139	0.326887	-0.247406	-0.247406	4181
117.274	39.2239	0.475477	-0.455633	-0.455633	4529
117.274	39.2339	0.409144	-0.23399	-0.23399	1676
117.284	39.014	0.361757	-0.165442	-0.165442	8141
117.284	39.024	0.213913	0.0279694	0.0279694	7965
117.284	39.034	0.277979	-0.148228	-0.148228	1878
117.284	39.044	0.261994	-0.129742	-0.129742	3694
117.284	39.054	0.366317	-0.2831	-0.2831	7132
117.284	39.064	0.098857	-0.0850522	-0.0850522	12294
117.284	39.074	0.28791	-0.285345	-0.285345	8229
117.284	39.084	0.154101	0.0252287	0.0252287	6177
117.284	39.094	0.0757881	-0.0227404	-0.0227404	8940
117.284	39.104	0.144136	-0.0922586	-0.0922586	5746
117.284	39.114	0.139468	-0.1368	-0.1368	1361
117.284	39.124	0.301967	-0.295086	-0.295086	6452
117.284	39.134	0.201025	-0.197223	-0.197223	1309
117.284	39.144	0.200352	-0.126224	-0.126224	1319
117.284	39.154	0.363342	-0.286668	-0.286668	3587
117.284	39.164	0.445819	-0.20296	-0.20296	5563
117.284	39.1839	0.2774	-0.218276	-0.218276	160
117.284	39.1939	0.182438	-0.179909	-0.179909	150
117.284	39.2039	0.363126	-0.132996	-0.132996	1728
117.284	39.2139	0.293318	-0.258498	-0.258498	34
117.284	39.2239	0.324583	-0.32234	-0.32234	694
117.294	39.014	0.394899	-0.159696	-0.159696	4989
117.294	39.024	0.133922	0.13247	0.13247	249
117.294	39.034	0.114461	-0.00704514	-0.00704514	4436
117.294	39.044	0.351524	-0.112303	-0.112303	903
117.294	39.054	0.240006	-0.191869	-0.191869	14996
117.294	39.064	0.186816	-0.185917	-0.185917	2966
117.294	39.074	0.131928	-0.123342	-0.123342	4569
117.294	39.084	0.150771	0.0971237	0.0971237	10861
117.294	39.094	0.225038	-0.211543	-0.211543	8790
117.294	39.104	0.187373	-0.18239	-0.18239	8418
117.294	39.114	0.244919	-0.233587	-0.233587	13203
117.294	39.124	0.281329	-0.267834	-0.267834	1867
117.294	39.134	0.365132	-0.363772	-0.363772	3954
117.294	39.144	0.378495	-0.322892	-0.322892	5056
117.294	39.1539	0.289244	-0.194499	-0.194499	7103
117.294	39.1639	0.319006	-0.0468522	-0.0468522	4809
117.294	39.1839	0.238891	0.191822	0.191822	21
117.294	39.1939	0.171209	-0.143732	-0.143732	195
117.294	39.2039	0.284527	-0.184561	-0.184561	32
117.294	39.2139	0.425828	-0.397932	-0.397932	1085
117.304	39.024	0.219509	0.148106	0.148106	186
117.304	39.034	0.261115	-0.155718	-0.155718	4743
117.304	39.044	0.382728	-0.277293	-0.277293	4295
117.304	39.054	0.245452	-0.245015	-0.245015	4768
117.304	39.064	0.298298	-0.298288	-0.298288	3174
117.304	39.074	0.240966	0.019869	0.019869	4198
117.304	39.084	0.0983606	0.0514569	0.0514569	9532
117.304	39.094	0.109978	-0.0815613	-0.0815613	8524
117.304	39.104	0.259653	-0.258971	-0.258971	5770
117.304	39.114	0.297569	-0.293987	-0.293987	3655
117.304	39.1239	0.345954	-0.219596	-0.219596	35
117.304	39.1339	0.419034	-0.409073	-0.409073	7232
117.304	39.1439	0.492292	-0.438135	-0.438135	5183
117.304	39.1539	0.344218	-0.315878	-0.315878	1274
117.304	39.1639	0.216892	-0.135091	-0.135091	176
117.304	39.1739	0.185094	-0.0887592	-0.0887592	19
117.304	39.1839	0.123485	-0.0592729	-0.0592729	816
117.304	39.2039	0.289669	-0.205885	-0.205885	55
117.314	39.024	0.291392	-0.212076	-0.212076	8590
117.314	39.034	0.254189	-0.248648	-0.248648	4351
117.314	39.044	0.320756	-0.320489	-0.320489	9376
117.314	39.054	0.315499	-0.307576	-0.307576	2625
117.314	39.064	0.575775	-0.554402	-0.554402	114
117.314	39.074	0.131481	-0.0903391	-0.0903391	1586
117.314	39.084	0.116986	0.0632282	0.0632282	14971
117.314	39.0939	0.0882853	-0.0879028	-0.0879028	9631
117.314	39.1039	0.187384	-0.182781	-0.182781	6256
117.314	39.1139	0.241118	-0.218412	-0.218412	7257
117.314	39.1239	0.246741	-0.243883	-0.243883	1144
117.314	39.1339	0.195009	-0.174218	-0.174218	1308
117.314	39.1439	0.375448	-0.36982	-0.36982	3011
117.314	39.1539	0.326077	-0.282592	-0.282592	1572
117.314	39.1639	0.270633	-0.252993	-0.252993	983
117.314	39.1739	0.458875	-0.171845	-0.171845	253
117.314	39.2239	0.329039	-0.0174374	-0.0174374	710
117.324	39.024	0.321808	-0.313473	-0.313473	1718
117.324	39.034	0.321831	-0.293942	-0.293942	7858
117.324	39.044	0.483658	-0.476153	-0.476153	287
117.324	39.054	0.419818	-0.223308	-0.223308	12
117.324	39.0639	0.453478	0.363189	0.363189	112
117.324	39.0739	0.210116	0.189104	0.189104	277
117.324	39.0839	0.0806599	0.0806238	0.0806238	4503
117.324	39.0939	0.107542	-0.0413512	-0.0413512	2501
117.324	39.1039	0.249408	-0.154326	-0.154326	5022
117.324	39.1139	0.070017	0.012048	0.012048	135
117.324	39.1239	0.244399	-0.243131	-0.243131	1801
117.324	39.1339	0.31751	0.0544292	0.0544292	2563
117.324	39.1439	0.287604	-0.285946	-0.285946	1172
117.324	39.1539	0.115739	-0.0536649	-0.0536649	340
117.324	39.1639	0.338499	-0.25822	-0.25822	1626
117.324	39.1839	0.932719	0.163788	0.163788	1468
117.324	39.2239	0.282445	0.249107	0.249107	1056
117.334	39.024	0.376838	-0.338794	-0.338794	4398
117.334	39.0339	0.234174	-0.23412	-0.23412	1857
117.334	39.0439	0.151011	-0.148818	-0.148818	273
117.334	39.0539	0.637274	0.284496	0.284496	466
117.334	39.0639	0.227656	0.140314	0.140314	2226
117.334	39.0739	0.163666	0.0786225	0.0786225	1879
117.334	39.0839	0.103851	0.0161792	0.0161792	7462
117.334	39.0939	0.186808	0.00591605	0.00591605	1684
117.334	39.1039	0.0601543	-0.0532656	-0.0532656	6095
117.334	39.1139	0.120497	0.105156	0.105156	1245
117.334	39.1239	0.270635	-0.268477	-0.268477	25
117.334	39.1339	0.0938716	-0.0196722	-0.0196722	27
117.334	39.1439	0.132851	-0.0708466	-0.0708466	13
117.334	39.1539	0.327279	0.202638	0.202638	197
117.334	39.1639	0.142027	0.125712	0.125712	1639
117.334	39.1739	0.0428451	-0.0041812	-0.0041812	17
117.344	39.0239	0.148403	-0.133685	-0.133685	5153
117.344	39.0339	0.1496	-0.120592	-0.120592	1454
117.344	39.0539	0.686045	0.295164	0.295164	373
117.344	39.0639	0.306351	0.115032	0.115032	439
117.344	39.0739	0.177475	-0.0369828	-0.0369828	951
117.344	39.0839	0.183606	-0.164488	-0.164488	4745
117.344	39.0939	0.144464	-0.142757	-0.142757	267
117.344	39.1039	0.136599	0.00429831	0.00429831	6290
117.344	39.1139	0.138722	-0.135914	-0.135914	5250
117.344	39.1239	0.26787	-0.217516	-0.217516	1575
117.344	39.1339	0.186212	-0.0161432	-0.0161432	62
117.344	39.1439	0.208195	0.131094	0.131094	17
117.344	39.1539	0.16377	0.163121	0.163121	402
117.344	39.1638	0.173164	0.102637	0.102637	183
117.344	39.1738	0.264648	0.214873	0.214873	15
117.344	39.1838	0.462443	-0.244589	-0.244589	101
117.344	39.2238	0.235785	0.0423682	0.0423682	2123
117.354	39.0239	0.253452	-0.250535	-0.250535	5253
117.354	39.0339	0.263853	-0.212963	-0.212963	360
117.353	39.0539	0.617699	-0.057816	-0.057816	230
117.353	39.0639	0.134526	0.0179135	0.0179135	3521
117.353	39.0739	0.200194	-0.184699	-0.184699	5088
117.353	39.0839	0.251099	-0.250613	-0.250613	11876
117.353	39.0939	0.274629	-0.253059	-0.253059	3345
117.353	39.1039	0.479294	-0.473415	-0.473415	1824
117.353	39.1239	0.369325	0.0334245	0.0334245	18
117.353	39.1339	0.323532	-0.140049	-0.140049	2487
117.353	39.1438	0.445497	-0.177256	-0.177256	3713
117.353	39.1538	0.192642	0.192045	0.192045	1989
117.353	39.1638	0.132718	-0.0175451	-0.0175451	2411
117.353	39.1738	0.421123	0.225355	0.225355	368
117.363	39.0439	0.0539844	-0.0535044	-0.0535044	699
117.363	39.0539	0.497497	-0.26306	-0.26306	10
117.363	39.0639	0.245014	-0.112097	-0.112097	319
117.363	39.0739	0.148274	-0.146728	-0.146728	4021
117.363	39.0839	0.132364	-0.131949	-0.131949	2349
117.363	39.0939	0.0874273	0.0519794	0.0519794	1863
117.363	39.1039	0.371598	-0.326055	-0.326055	3701
117.363	39.1438	0.133364	0.0565493	0.0565493	23
117.363	39.1538	0.0769946	0.0757724	0.0757724	900
117.363	39.1638	0.249635	0.0445798	0.0445798	7880
117.363	39.1738	0.505158	0.0444085	0.0444085	14781
117.373	39.0539	0.471419	-0.18766	-0.18766	1066
117.373	39.0639	0.291344	-0.134079	-0.134079	585
117.373	39.0739	0.184134	-0.00960753	-0.00960753	67
117.373	39.0839	0.476076	-0.424568	-0.424568	791
117.373	39.0939	0.112617	0.111486	0.111486	38
117.373	39.1038	0.123198	0.0618659	0.0618659	2947
117.373	39.1338	0.395353	0.386128	0.386128	348
117.373	39.1438	0.278767	0.262483	0.262483	1335
117.373	39.1538	0.233149	0.0783718	0.0783718	1426
117.373	39.1638	0.230953	-0.00420111	-0.00420111	4873
117.373	39.1738	0.528566	-0.0400326	-0.0400326	15843
117.383	39.0539	0.340946	-0.296139	-0.296139	355
117.383	39.0639	0.318893	-0.221339	-0.221339	381
117.383	39.0739	0.274301	-0.265509	-0.265509	1946
117.383	39.0838	0.0721961	0.0718435	0.0718435	77
117.383	39.0938	0.178128	0.0420646	0.0420646	1279
117.383	39.1038	0.103796	0.0250899	0.0250899	1852
117.383	39.1438	0.159918	0.120785	0.120785	438
117.383	39.1538	0.277274	0.0875708	0.0875708	2270
117.383	39.1638	0.254843	-0.140487	-0.140487	6838
117.383	39.1738	0.524984	-0.200349	-0.200349	11579
117.383	39.1838	0.222294	0.0954408	0.0954408	15
117.393	39.0639	0.242458	-0.199287	-0.199287	3736
117.393	39.0739	0.182203	0.0119724	0.0119724	3152
117.393	39.0838	0.148114	-0.0815069	-0.0815069	299
117.393	39.0938	0.100058	-0.0968026	-0.0968026	1299
117.393	39.1038	0.269419	-0.00303699	-0.00303699	229
117.393	39.1438	0.10646	-0.0401442	-0.0401442	7489
117.393	39.1538	0.15087	-0.13605	-0.13605	6198
117.393	39.1638	0.444559	-0.192052	-0.192052	1609
117.393	39.1738	0.57877	-0.333891	-0.333891	3641
117.403	39.0639	0.0592691	0.0184306	0.0184306	112
117.403	39.0938	0.259764	-0.0677924	-0.0677924	1651
117.403	39.1038	0.194482	-0.0563754	-0.0563754	221
117.413	39.1038	0.168579	-0.0212279	-0.0212279	1055

## Sheet: Figure 2f
Figure 2f
PMVs for Foshan
centroid_longitude	centroid_latitude	PMV_magnitude	PMV_x	PMV_y	outflow
112.775	22.8678	0.691501	0.5342	0.5342	1369
112.785	22.8678	0.146248	-0.0651805	-0.0651805	8330
112.785	22.8778	0.309908	0.305064	0.305064	1159
112.795	22.8678	0.307155	0.0286511	0.0286511	1921
112.795	22.8778	0.284021	0.178943	0.178943	102
112.805	22.8779	0.217283	0.17683	0.17683	5749
112.805	22.8878	0.573084	0.565381	0.565381	64
112.815	22.8779	0.255423	-0.0606715	-0.0606715	1888
112.815	22.8879	0.450354	0.440431	0.440431	2408
112.815	22.8979	0.51434	0.415181	0.415181	238
112.815	22.9778	0.597099	0.537275	0.537275	20
112.825	22.8779	0.607632	0.40745	0.40745	528
112.825	22.8879	0.177054	0.160141	0.160141	4434
112.825	22.8979	0.42285	0.237333	0.237333	5918
112.825	22.9679	0.666763	0.646982	0.646982	1274
112.825	22.9778	0.506539	0.202313	0.202313	131
112.825	22.9878	0.278418	0.144697	0.144697	1332
112.835	22.8879	0.256861	-0.177647	-0.177647	8899
112.835	22.8979	0.266155	0.0411969	0.0411969	3896
112.835	22.9679	0.207216	0.00245166	0.00245166	1486
112.835	22.9779	0.221973	-0.181324	-0.181324	1718
112.835	22.9879	0.309528	-0.308377	-0.308377	2704
112.845	22.8879	0.126098	0.0354982	0.0354982	5724
112.845	22.8979	0.342882	0.341687	0.341687	4328
112.845	22.9079	0.451142	0.396509	0.396509	3039
112.845	22.9479	0.846442	0.0199143	0.0199143	13
112.845	22.9579	0.402021	-0.33761	-0.33761	857
112.845	22.9779	0.204447	0.120183	0.120183	192
112.855	22.8879	0.303538	0.108667	0.108667	9160
112.855	22.8979	0.0940694	0.0717551	0.0717551	11780
112.855	22.9079	0.471459	0.37004	0.37004	4592
112.855	22.9179	0.578238	0.312987	0.312987	4004
112.855	22.9279	0.668937	0.188256	0.188256	20
112.855	22.9379	0.389446	0.0357739	0.0357739	806
112.855	22.9479	0.471249	-0.00491161	-0.00491161	2768
112.855	22.9679	0.0466355	0.00715605	0.00715605	2188
112.865	22.888	0.397745	0.129218	0.129218	6658
112.865	22.8979	0.108182	-0.0133433	-0.0133433	55765
112.865	22.9079	0.332082	0.0365947	0.0365947	9959
112.865	22.9179	0.62482	0.182638	0.182638	60
112.865	22.9279	0.62335	0.0919521	0.0919521	962
112.865	22.9379	0.579618	-0.0731559	-0.0731559	559
112.875	22.888	0.372553	-0.0875461	-0.0875461	8362
112.875	22.898	0.294245	-0.284917	-0.284917	14787
112.875	22.908	0.372433	-0.26484	-0.26484	15347
112.875	22.9179	0.586449	-0.171644	-0.171644	8514
112.885	22.878	0.599873	-0.00467275	-0.00467275	2874
112.885	22.888	0.367788	-0.18347	-0.18347	5218
112.885	22.898	0.372987	-0.372941	-0.372941	36308
112.885	22.908	0.331271	-0.29069	-0.29069	6423
112.885	22.928	0.481682	0.477144	0.477144	297
112.885	22.9579	0.745724	0.716862	0.716862	2953
112.895	22.878	0.500605	-0.0811755	-0.0811755	106
112.895	22.888	0.507553	-0.390084	-0.390084	4693
112.895	22.898	0.234904	-0.111885	-0.111885	9140
112.895	22.938	0.476178	0.332311	0.332311	41
112.895	22.9479	0.604292	0.587791	0.587791	438
112.895	22.9579	0.450453	0.43685	0.43685	2422
112.895	22.9679	0.535664	0.534246	0.534246	1071
112.905	22.878	0.619443	-0.325777	-0.325777	1520
112.905	22.888	0.708494	-0.653034	-0.653034	1866
112.905	22.908	0.331436	0.209484	0.209484	21
112.905	22.928	0.628705	0.536331	0.536331	10009
112.905	22.9379	0.39552	0.390889	0.390889	2902
112.905	22.9479	0.280761	0.279968	0.279968	5837
112.905	22.9579	0.169017	0.140408	0.140408	15
112.905	22.9679	0.366909	0.332831	0.332831	7562
112.915	22.878	0.567651	0.453148	0.453148	159
112.915	22.898	0.576656	0.57252	0.57252	17
112.915	22.9279	0.741959	0.573653	0.573653	64
112.915	22.9379	0.546304	-0.126273	-0.126273	18
112.915	22.9479	0.294128	0.107538	0.107538	3935
112.915	22.9579	0.239609	0.234287	0.234287	83
112.915	22.9679	0.0961782	-0.0802678	-0.0802678	3444
112.915	22.9779	0.279701	0.277969	0.277969	4903
112.915	22.9879	0.170739	0.0543185	0.0543185	3784
112.925	22.878	0.489287	0.404314	0.404314	4433
112.925	22.888	0.431554	0.249427	0.249427	2973
112.925	22.8979	0.459709	0.243375	0.243375	8885
112.925	22.9079	0.209708	0.208748	0.208748	269
112.925	22.9179	0.207163	-0.126692	-0.126692	7032
112.925	22.9279	0.589907	-0.301423	-0.301423	3617
112.925	22.9379	0.628288	0.625325	0.625325	15
112.925	22.9479	0.270496	0.269489	0.269489	3679
112.925	22.9579	0.417972	-0.416375	-0.416375	3932
112.925	22.9679	0.200178	0.192244	0.192244	5326
112.925	22.9779	0.134447	0.1242	0.1242	14
112.935	22.8779	0.304763	0.304552	0.304552	5609
112.935	22.9279	0.0799356	-0.02726	-0.02726	3790
112.935	22.9379	0.483718	0.381348	0.381348	14
112.935	22.9479	0.377613	0.357277	0.357277	88
112.935	22.9579	0.299226	0.297392	0.297392	5861
112.935	22.9679	0.365119	0.342274	0.342274	5365
112.935	22.9779	0.446215	0.388978	0.388978	152
112.935	22.9879	0.462373	0.261511	0.261511	3753
112.945	22.8779	0.220806	-0.00472993	-0.00472993	3164
112.945	22.9379	0.560528	0.262619	0.262619	3284
112.945	22.9479	0.475039	0.47365	0.47365	52
112.945	22.9579	0.294908	0.282494	0.282494	5235
112.945	22.9679	0.379052	0.377937	0.377937	135
112.945	22.9779	0.473005	0.467693	0.467693	18
112.955	22.8779	0.316408	0.30298	0.30298	46
112.955	22.9379	0.717181	0.534497	0.534497	2247
112.955	22.9479	0.404041	0.283909	0.283909	1246
112.955	22.9579	0.38351	0.215457	0.215457	5161
112.955	22.9679	0.223491	0.207895	0.207895	9217
112.955	22.9779	0.156261	-0.100466	-0.100466	7111
112.955	22.9879	0.405374	0.227498	0.227498	3065
112.965	22.8479	0.393571	0.390394	0.390394	577
112.965	22.8579	0.240786	-0.231841	-0.231841	3632
112.965	22.8779	0.0636292	-0.0632505	-0.0632505	1841
112.965	22.9379	0.578941	-0.023028	-0.023028	2856
112.965	22.9478	0.354138	0.154064	0.154064	13232
112.965	22.9578	0.2451	0.239688	0.239688	26445
112.965	22.9678	0.144768	0.124942	0.124942	25
112.965	22.9778	0.227495	0.194032	0.194032	3590
112.965	22.9878	0.66916	-0.190162	-0.190162	4795
112.975	22.8379	0.579353	0.465814	0.465814	8453
112.975	22.8579	0.426031	0.385795	0.385795	1694
112.975	22.8679	0.620812	0.116868	0.116868	2665
112.975	22.8778	0.403688	0.217383	0.217383	68
112.975	22.8878	0.303293	0.297422	0.297422	3230
112.975	22.9478	0.37545	-0.137107	-0.137107	17480
112.975	22.9578	0.188362	0.104703	0.104703	4759
112.975	22.9678	0.340047	-0.0706259	-0.0706259	17073
112.975	22.9778	0.417073	0.296194	0.296194	100
112.975	22.9878	0.668373	0.666942	0.666942	1245
112.985	22.8378	0.552964	0.455365	0.455365	6271
112.985	22.8678	0.393521	0.386803	0.386803	3598
112.985	22.8778	0.280765	0.232534	0.232534	11501
112.985	22.8878	0.409901	-0.0327382	-0.0327382	6569
112.985	22.8978	0.105829	0.0715992	0.0715992	4600
112.985	22.9478	0.384021	-0.197073	-0.197073	20265
112.985	22.9578	0.374034	-0.368648	-0.368648	3704
112.985	22.9678	0.0658233	0.0230329	0.0230329	10386
112.985	22.9778	0.489449	0.481072	0.481072	802
112.985	22.9878	0.449849	0.422125	0.422125	6971
112.985	22.9978	0.493246	0.490465	0.490465	380
112.995	22.8378	0.362164	0.0436633	0.0436633	30
112.995	22.8478	0.517563	0.425544	0.425544	87
112.995	22.8578	0.289202	0.201816	0.201816	13597
112.995	22.8678	0.217599	0.0583156	0.0583156	2017
112.995	22.8778	0.278883	-0.150291	-0.150291	94
112.995	22.8978	0.146918	0.108382	0.108382	65
112.995	22.9078	0.531334	0.517769	0.517769	90
112.995	22.9178	0.232159	-0.178542	-0.178542	18
112.995	22.9378	0.216287	0.0900836	0.0900836	10476
112.995	22.9478	0.0908976	0.0851775	0.0851775	3050
112.995	22.9578	0.500569	-0.459889	-0.459889	1595
112.995	22.9678	0.573964	0.54296	0.54296	449
112.995	22.9777	0.565276	0.56254	0.56254	8734
112.995	22.9877	0.458448	0.446243	0.446243	856
112.995	22.9977	0.47435	0.444435	0.444435	2009
112.995	23.0077	0.393732	0.342071	0.342071	4894
112.995	23.0177	0.0617178	-0.0350147	-0.0350147	2565
112.995	23.0377	0.21859	-0.207208	-0.207208	1154
112.995	23.0977	0.219603	0.213637	0.213637	9532
113.005	22.8278	0.670785	0.0153138	0.0153138	7935
113.005	22.8378	0.48629	0.223048	0.223048	18599
113.005	22.8478	0.179995	0.176887	0.176887	20213
113.005	22.8578	0.145069	0.144513	0.144513	52
113.005	22.8678	0.313591	-0.26456	-0.26456	949
113.005	22.8778	0.288639	-0.204299	-0.204299	4013
113.005	22.8878	0.266756	-0.266076	-0.266076	11
113.005	22.8978	0.222389	-0.121694	-0.121694	4384
113.005	22.9077	0.303441	0.303133	0.303133	12757
113.005	22.9177	0.482584	0.445428	0.445428	5207
113.005	22.9277	0.0490087	0.0455557	0.0455557	5582
113.005	22.9377	0.177892	-0.154494	-0.154494	38
113.005	22.9477	0.330076	0.284258	0.284258	59
113.005	22.9577	0.267003	0.0514784	0.0514784	4533
113.005	22.9677	0.305086	0.241324	0.241324	14508
113.005	22.9777	0.320494	0.309013	0.309013	6974
113.005	22.9877	0.349227	0.340003	0.340003	16987
113.005	22.9977	0.281482	0.255998	0.255998	9512
113.005	23.0077	0.326313	-0.0228444	-0.0228444	1852
113.005	23.0177	0.357349	0.031057	0.031057	2021
113.005	23.0277	0.45048	0.315264	0.315264	1202
113.005	23.0377	0.348923	0.123876	0.123876	2525
113.005	23.0477	0.662661	0.66205	0.66205	2960
113.005	23.0577	0.692321	0.684951	0.684951	2736
113.005	23.0977	0.158021	0.145278	0.145278	8989
113.015	22.8178	0.749327	-0.0462241	-0.0462241	2514
113.015	22.8277	0.53692	-0.0858786	-0.0858786	7496
113.015	22.8377	0.427681	-0.0271175	-0.0271175	9830
113.015	22.8477	0.193581	0.0464583	0.0464583	6331
113.015	22.8577	0.213403	0.205649	0.205649	4442
113.015	22.8677	0.290515	0.194817	0.194817	1829
113.015	22.9077	0.191939	0.171325	0.171325	6118
113.015	22.9177	0.581532	0.284429	0.284429	559
113.015	22.9277	0.444246	0.0727299	0.0727299	28
113.015	22.9377	0.547498	0.363835	0.363835	5153
113.015	22.9477	0.373546	0.0453577	0.0453577	2580
113.015	22.9577	0.484521	0.0686449	0.0686449	2170
113.015	22.9677	0.241493	0.0619069	0.0619069	9855
113.015	22.9777	0.123202	0.112038	0.112038	18455
113.015	22.9877	0.136374	0.128331	0.128331	2624
113.015	22.9977	0.281694	0.237238	0.237238	4292
113.015	23.0077	0.300306	-0.215332	-0.215332	14
113.015	23.0177	0.196193	-0.163338	-0.163338	2701
113.015	23.0377	0.608622	0.322103	0.322103	570
113.015	23.0477	0.474614	0.348183	0.348183	10246
113.015	23.0577	0.442489	0.441614	0.441614	4229
113.015	23.0676	0.426531	0.331518	0.331518	10680
113.015	23.0776	0.218944	0.196453	0.196453	1412
113.015	23.0876	0.24312	-0.191334	-0.191334	2823
113.015	23.0976	0.393136	-0.327978	-0.327978	2644
113.015	23.1076	0.116827	0.104165	0.104165	13794
113.015	23.1176	0.312481	-0.306838	-0.306838	4341
113.015	23.1276	0.278637	-0.265806	-0.265806	14467
113.025	22.8177	0.648756	-0.0359115	-0.0359115	3570
113.025	22.8277	0.504907	-0.226735	-0.226735	3003
113.025	22.8377	0.474528	-0.275229	-0.275229	6138
113.025	22.8477	0.645298	0.525645	0.525645	21727
113.025	22.8577	0.457443	0.455984	0.455984	93
113.025	22.8677	0.523194	0.522967	0.522967	127
113.025	22.8777	0.279392	0.254985	0.254985	38
113.025	22.8977	0.348764	0.271511	0.271511	6056
113.025	22.9077	0.185882	0.135121	0.135121	13620
113.025	22.9177	0.365954	-0.0270915	-0.0270915	13120
113.025	22.9377	0.455643	0.0453935	0.0453935	2530
113.025	22.9477	0.466637	0.305662	0.305662	2742
113.025	22.9577	0.314565	0.0688875	0.0688875	3218
113.025	22.9677	0.236628	-0.219852	-0.219852	1951
113.025	22.9777	0.115116	-0.0635637	-0.0635637	5364
113.025	22.9877	0.174041	-0.0887282	-0.0887282	2552
113.025	22.9977	0.167721	0.056752	0.056752	11215
113.025	23.0076	0.382399	0.227945	0.227945	3549
113.025	23.0176	0.992608	-0.0570381	-0.0570381	24
113.025	23.0276	0.578585	0.557717	0.557717	411
113.025	23.0376	0.58898	0.588545	0.588545	36
113.025	23.0476	0.415731	0.407319	0.407319	7704
113.025	23.0576	0.257545	0.21933	0.21933	8836
113.025	23.0676	0.433481	0.29411	0.29411	8812
113.025	23.0876	0.131319	-0.124239	-0.124239	3687
113.025	23.0976	0.502146	-0.3216	-0.3216	4440
113.025	23.1076	0.353669	0.02806	0.02806	13
113.025	23.1176	0.550823	-0.533047	-0.533047	5428
113.025	23.1276	0.529042	-0.480251	-0.480251	1936
113.025	23.1376	0.461554	-0.461547	-0.461547	1502
113.035	22.8177	0.702266	-0.268752	-0.268752	4464
113.035	22.8277	0.333246	0.0112239	0.0112239	2529
113.035	22.8377	0.319033	-0.22858	-0.22858	1582
113.035	22.8477	0.340915	0.161915	0.161915	18493
113.035	22.8577	0.218909	0.174313	0.174313	18504
113.035	22.8677	0.472472	0.443716	0.443716	9745
113.035	22.8777	0.4824	0.477242	0.477242	12973
113.035	22.8877	0.24918	0.236697	0.236697	4995
113.035	22.8977	0.176391	0.12932	0.12932	11479
113.035	22.9077	0.226699	-0.194491	-0.194491	20371
113.035	22.9177	0.439522	-0.259402	-0.259402	6831
113.035	22.9277	0.203688	0.165191	0.165191	465
113.035	22.9377	0.328235	0.213104	0.213104	6509
113.035	22.9476	0.251334	0.152451	0.152451	7715
113.035	22.9576	0.187844	-0.186448	-0.186448	3271
113.035	22.9676	0.0331307	0.0328006	0.0328006	1965
113.035	22.9776	0.244701	0.190657	0.190657	4388
113.035	22.9876	0.120795	-0.0717138	-0.0717138	7297
113.035	22.9976	0.191653	0.165049	0.165049	2634
113.035	23.0076	0.114486	0.114384	0.114384	6956
113.035	23.0176	0.0940318	0.0755189	0.0755189	1570
113.035	23.0276	0.402249	0.287315	0.287315	6481
113.035	23.0376	0.538283	0.308292	0.308292	5766
113.035	23.0476	0.299324	0.29114	0.29114	6679
113.035	23.0576	0.291436	0.288772	0.288772	14762
113.035	23.0676	0.290463	0.289858	0.289858	8530
113.035	23.0776	0.355567	0.227352	0.227352	4320
113.035	23.0876	0.399004	0.312061	0.312061	230
113.035	23.0976	0.5228	-0.504317	-0.504317	6719
113.035	23.1076	0.726471	-0.719028	-0.719028	949
113.035	23.1276	0.641233	0.619571	0.619571	2461
113.035	23.1376	0.690325	0.6714	0.6714	49
113.045	22.8177	0.618713	-0.173152	-0.173152	1889
113.045	22.8377	0.164662	-0.0549197	-0.0549197	37
113.045	22.8477	0.462846	0.165117	0.165117	11210
113.045	22.8577	0.265002	0.219013	0.219013	14339
113.045	22.8677	0.0512722	0.0407693	0.0407693	15842
113.045	22.8777	0.318691	0.318336	0.318336	14873
113.045	22.8877	0.32072	0.191278	0.191278	11725
113.045	22.8976	0.147349	-0.13006	-0.13006	3002
113.045	22.9276	0.408317	0.393691	0.393691	7735
113.045	22.9376	0.301651	0.00950708	0.00950708	1217
113.045	22.9476	0.088967	-0.0149935	-0.0149935	4368
113.045	22.9576	0.272098	-0.270513	-0.270513	12127
113.045	22.9676	0.201695	0.192167	0.192167	474
113.045	22.9776	0.216577	0.0677767	0.0677767	1143
113.045	22.9876	0.172664	-0.121374	-0.121374	1744
113.045	22.9976	0.10836	0.107281	0.107281	1598
113.045	23.0076	0.202	0.163343	0.163343	3357
113.045	23.0176	0.300058	0.275751	0.275751	4972
113.045	23.0276	0.491967	0.483722	0.483722	17370
113.045	23.0376	0.396584	-0.129944	-0.129944	5362
113.045	23.0476	0.145509	0.132454	0.132454	7870
113.045	23.0576	0.03887	0.0324849	0.0324849	27742
113.045	23.0676	0.205524	0.19123	0.19123	14211
113.045	23.0776	0.236254	0.114741	0.114741	7995
113.045	23.0876	0.673069	0.523411	0.523411	3972
113.045	23.0976	0.552497	0.552064	0.552064	257
113.045	23.1076	0.493472	0.486069	0.486069	622
113.045	23.1176	0.513853	0.493276	0.493276	1803
113.045	23.1375	0.523703	0.512053	0.512053	5417
113.045	23.1475	0.509934	0.374254	0.374254	5236
113.045	23.1575	0.267023	0.153038	0.153038	55
113.055	22.8277	0.320541	0.0497746	0.0497746	7745
113.055	22.8377	0.293182	0.0883922	0.0883922	3730
113.055	22.8476	0.24177	-0.077144	-0.077144	1708
113.055	22.8576	0.329975	-0.29712	-0.29712	4880
113.055	22.8676	0.312015	0.219572	0.219572	4645
113.055	22.8776	0.262911	0.261316	0.261316	19117
113.055	22.8876	0.342131	0.208075	0.208075	4772
113.055	22.8976	0.431031	0.384446	0.384446	12764
113.055	22.9276	0.289905	0.280846	0.280846	1280
113.055	22.9376	0.204294	0.202417	0.202417	3783
113.055	22.9476	0.262402	0.228256	0.228256	5145
113.055	22.9576	0.137574	0.110437	0.110437	99
113.055	22.9676	0.368295	0.336391	0.336391	7870
113.055	22.9776	0.563784	0.438872	0.438872	1766
113.055	22.9876	0.13649	-0.0322661	-0.0322661	805
113.055	22.9976	0.110025	-0.104743	-0.104743	7551
113.055	23.0076	0.351159	0.275035	0.275035	3844
113.055	23.0176	0.348486	0.348481	0.348481	9622
113.055	23.0276	0.11865	0.115983	0.115983	24927
113.055	23.0376	0.308884	0.261138	0.261138	9507
113.055	23.0476	0.382801	0.147105	0.147105	13299
113.055	23.0576	0.158751	0.124602	0.124602	3867
113.055	23.0676	0.0825419	0.0421233	0.0421233	27928
113.055	23.0776	0.394952	0.0426685	0.0426685	15071
113.055	23.0875	0.469877	-0.0157233	-0.0157233	501
113.055	23.0975	0.342169	0.341141	0.341141	9586
113.055	23.1075	0.453901	0.423362	0.423362	3696
113.055	23.1175	0.55593	0.549314	0.549314	5596
113.055	23.1275	0.643311	0.633538	0.633538	1027
113.055	23.1375	0.968613	0.925919	0.925919	2414
113.055	23.1475	0.503983	0.463554	0.463554	26
113.055	23.1575	0.320233	0.155593	0.155593	3153
113.055	23.1675	0.213036	0.194456	0.194456	26
113.055	23.1775	0.502796	0.241827	0.241827	13710
113.065	22.8176	0.0977108	0.0792472	0.0792472	10
113.065	22.8276	0.490437	-0.0223096	-0.0223096	12053
113.065	22.8376	0.464528	-0.021926	-0.021926	1839
113.065	22.8476	0.287253	0.106403	0.106403	15092
113.065	22.8576	0.272278	-0.0846478	-0.0846478	1776
113.065	22.8676	0.126498	-0.11995	-0.11995	8847
113.065	22.8776	0.185351	0.149672	0.149672	13796
113.065	22.8876	0.401697	0.0505749	0.0505749	4224
113.065	22.8976	0.330827	-0.00680522	-0.00680522	6915
113.065	22.9076	0.333303	0.296832	0.296832	27
113.065	22.9176	0.437646	0.433948	0.433948	21021
113.065	22.9276	0.307939	0.278006	0.278006	8476
113.065	22.9376	0.314233	0.0321424	0.0321424	3464
113.065	22.9476	0.496397	0.329809	0.329809	1961
113.065	22.9576	0.491262	0.489672	0.489672	1831
113.065	22.9676	0.442503	0.411337	0.411337	4030
113.065	22.9776	0.418252	0.25082	0.25082	4067
113.065	22.9876	0.127599	-0.124362	-0.124362	14531
113.065	22.9976	0.0406745	-0.00133214	-0.00133214	8163
113.065	23.0076	0.451017	0.439647	0.439647	4060
113.065	23.0176	0.204097	0.18861	0.18861	5180
113.065	23.0276	0.160862	0.160861	0.160861	8798
113.065	23.0376	0.264709	0.20301	0.20301	13842
113.065	23.0475	0.296834	-0.00901127	-0.00901127	7675
113.065	23.0575	0.498435	0.0135884	0.0135884	8475
113.065	23.0675	0.0520533	0.0518183	0.0518183	969
113.065	23.0775	0.269413	0.0165371	0.0165371	4464
113.065	23.0875	0.284846	0.278527	0.278527	2069
113.065	23.0975	0.069926	0.047616	0.047616	2931
113.065	23.1075	0.266778	0.171296	0.171296	2512
113.065	23.1175	0.408772	0.270438	0.270438	7894
113.065	23.1275	0.319704	0.281068	0.281068	2679
113.065	23.1375	0.363119	0.165277	0.165277	130
113.065	23.1475	0.22199	0.123091	0.123091	5012
113.065	23.1575	0.219104	0.219038	0.219038	7229
113.065	23.1675	0.235723	-0.0135394	-0.0135394	4912
113.065	23.1775	0.530009	0.248969	0.248969	238
113.065	23.1975	0.159095	0.0647989	0.0647989	6400
113.065	23.2275	0.160427	0.0813173	0.0813173	9702
113.075	22.8276	0.435104	-0.115263	-0.115263	6578
113.075	22.8476	0.317086	-0.0607018	-0.0607018	17
113.075	22.8576	0.20083	0.00632645	0.00632645	5669
113.075	22.8676	0.424262	-0.293345	-0.293345	43804
113.075	22.8776	0.292265	-0.291885	-0.291885	16453
113.075	22.8876	0.278338	-0.199897	-0.199897	32888
113.075	22.8976	0.361933	-0.184111	-0.184111	1862
113.075	22.9076	0.332452	0.32959	0.32959	3929
113.075	22.9176	0.255021	0.253948	0.253948	29779
113.075	22.9276	0.522837	0.309462	0.309462	2512
113.075	22.9376	0.201086	0.183918	0.183918	9099
113.075	22.9476	0.276471	0.275933	0.275933	15104
113.075	22.9576	0.454573	0.370484	0.370484	28517
113.075	22.9676	0.233979	0.152797	0.152797	12447
113.075	22.9876	0.482883	0.0438918	0.0438918	798
113.075	22.9976	0.173782	0.046023	0.046023	3996
113.075	23.0076	0.125385	0.0930511	0.0930511	13139
113.075	23.0176	0.305521	0.247721	0.247721	5753
113.075	23.0275	0.191799	0.0189367	0.0189367	3670
113.075	23.0375	0.235209	0.0222762	0.0222762	52819
113.075	23.0475	0.395947	0.045371	0.045371	3947
113.075	23.0575	0.240157	-0.151097	-0.151097	6765
113.075	23.0675	0.0783508	-0.0300895	-0.0300895	8714
113.075	23.0775	0.293293	-0.109399	-0.109399	498
113.075	23.0975	0.241256	-0.0988482	-0.0988482	5080
113.075	23.1075	0.303349	-0.269984	-0.269984	929
113.075	23.1275	0.194405	-0.179477	-0.179477	23617
113.075	23.1375	0.246076	0.0345058	0.0345058	4475
113.075	23.1475	0.412907	0.0990087	0.0990087	8839
113.075	23.1575	0.28062	0.0876455	0.0876455	14
113.075	23.1675	0.407519	0.210958	0.210958	889
113.075	23.1775	0.274094	0.0804043	0.0804043	4512
113.075	23.1875	0.186067	0.0540904	0.0540904	5824
113.075	23.1975	0.27029	0.107649	0.107649	2662
113.075	23.2075	0.45514	-0.0392905	-0.0392905	5565
113.075	23.2175	0.209096	0.0387012	0.0387012	1323
113.075	23.2275	0.392684	0.0101288	0.0101288	27300
113.075	23.2375	0.631583	0.109868	0.109868	431
113.085	22.8276	0.227624	-0.03524	-0.03524	1485
113.085	22.8376	0.372987	-0.13835	-0.13835	3357
113.085	22.8476	0.119545	-0.0998007	-0.0998007	100
113.085	22.8576	0.0740139	-0.0399567	-0.0399567	6519
113.085	22.8676	0.0832981	0.0215193	0.0215193	8525
113.085	22.8776	0.4642	-0.415454	-0.415454	45
113.085	22.8876	0.428257	-0.394164	-0.394164	7223
113.085	22.8976	0.283842	-0.0239475	-0.0239475	53
113.085	22.9076	0.304828	0.275119	0.275119	5210
113.085	22.9176	0.0528583	0.0255943	0.0255943	5153
113.085	22.9276	0.287398	0.0940387	0.0940387	3976
113.085	22.9376	0.202401	-0.00982953	-0.00982953	18489
113.085	22.9476	0.262533	0.20668	0.20668	13358
113.085	22.9576	0.140009	0.135868	0.135868	27586
113.085	22.9676	0.31296	0.145214	0.145214	6690
113.085	22.9776	0.536255	0.120199	0.120199	2920
113.085	22.9876	0.875104	0.161584	0.161584	85
113.085	22.9976	0.566029	-0.173336	-0.173336	36930
113.085	23.0076	0.153482	0.0144236	0.0144236	54902
113.085	23.0175	0.115016	0.0782924	0.0782924	7099
113.085	23.0275	0.252607	0.174586	0.174586	6560
113.085	23.0375	0.294122	0.177577	0.177577	4148
113.085	23.0475	0.345188	0.138614	0.138614	18312
113.085	23.0575	0.17454	0.173005	0.173005	10453
113.085	23.0675	0.0857161	0.0479676	0.0479676	16213
113.085	23.0775	0.290225	0.0282337	0.0282337	4372
113.085	23.0875	0.445871	0.0496292	0.0496292	1991
113.085	23.1075	0.780702	0.779132	0.779132	86
113.085	23.1175	0.140102	-0.0784885	-0.0784885	3109
113.085	23.1275	0.116347	0.099335	0.099335	8044
113.085	23.1375	0.297305	0.0282059	0.0282059	18
113.085	23.1475	0.0568035	-0.0544938	-0.0544938	7419
113.085	23.1575	0.210244	0.118125	0.118125	7832
113.085	23.1675	0.13267	-0.121176	-0.121176	15219
113.085	23.1775	0.355038	0.258845	0.258845	90
113.085	23.1875	0.54737	-0.265603	-0.265603	5964
113.085	23.1975	0.357112	-0.041633	-0.041633	210
113.085	23.2075	0.350963	0.347125	0.347125	6294
113.085	23.2175	0.30922	0.162539	0.162539	197
113.084	23.2275	0.344313	-0.146237	-0.146237	6939
113.084	23.2375	0.516003	-0.320609	-0.320609	5257
113.095	22.7077	0.869117	0.851274	0.851274	33
113.095	22.8376	0.226234	-0.224906	-0.224906	23
113.095	22.8476	0.452531	-0.22785	-0.22785	3059
113.095	22.8576	0.396109	-0.344385	-0.344385	11583
113.095	22.8676	0.461724	0.370628	0.370628	96
113.095	22.8876	0.411776	-0.198593	-0.198593	12
113.095	22.8976	0.532817	-0.248527	-0.248527	8651
113.095	22.9076	0.488658	-0.453311	-0.453311	4468
113.095	22.9176	0.159116	-0.151109	-0.151109	6913
113.095	22.9276	0.544816	0.296631	0.296631	27
113.095	22.9376	0.197274	-0.079061	-0.079061	8400
113.095	22.9476	0.198584	-0.0268266	-0.0268266	5156
113.095	22.9576	0.113642	0.00452879	0.00452879	56052
113.095	22.9676	0.260476	-0.105538	-0.105538	616
113.095	22.9776	0.335008	0.101949	0.101949	4107
113.095	22.9876	0.368056	0.0930845	0.0930845	5986
113.095	22.9976	0.314023	-0.00272321	-0.00272321	11314
113.095	23.0075	0.190948	0.0164179	0.0164179	9382
113.095	23.0175	0.115863	0.100131	0.100131	26005
113.095	23.0275	0.197112	0.063227	0.063227	19646
113.095	23.0375	0.25158	0.0114675	0.0114675	19978
113.095	23.0475	0.335233	0.0123677	0.0123677	7579
113.095	23.0575	0.203794	0.0710813	0.0710813	12643
113.095	23.0675	0.309759	-0.13234	-0.13234	19027
113.095	23.0775	0.13738	-0.0669786	-0.0669786	13138
113.095	23.0875	0.256649	0.224655	0.224655	3231
113.095	23.0975	0.327675	0.327454	0.327454	5239
113.095	23.1075	0.292966	0.287048	0.287048	9305
113.095	23.1175	0.0656582	0.0455246	0.0455246	4323
113.095	23.1275	0.0648394	0.0159322	0.0159322	8693
113.095	23.1375	0.163809	-0.162431	-0.162431	3650
113.095	23.1475	0.108882	-0.105685	-0.105685	23525
113.095	23.1575	0.18982	-0.189791	-0.189791	8602
113.095	23.1675	0.559573	0.176258	0.176258	52
113.094	23.1775	0.363916	-0.0282539	-0.0282539	2697
113.094	23.1875	0.138725	-0.0613823	-0.0613823	500
113.094	23.2075	0.458335	0.437099	0.437099	3335
113.094	23.2175	0.221104	-0.22056	-0.22056	4131
113.094	23.2275	0.081398	0.0813973	0.0813973	1662
113.094	23.2375	0.518357	-0.404317	-0.404317	2297
113.105	22.7077	0.751512	0.583506	0.583506	1425
113.105	22.7177	0.633484	0.629401	0.629401	3519
113.105	22.7277	0.779693	0.718121	0.718121	38
113.105	22.7477	0.355434	0.318216	0.318216	3314
113.105	22.8376	0.190932	0.0889335	0.0889335	27
113.105	22.8476	0.477254	0.477019	0.477019	135
113.105	22.8576	0.147874	0.0194689	0.0194689	4610
113.105	22.8676	0.15425	-0.00559414	-0.00559414	3249
113.105	22.8976	0.666151	-0.502796	-0.502796	10072
113.105	22.9076	0.707945	-0.624839	-0.624839	14
113.105	22.9176	0.377666	-0.0578243	-0.0578243	1457
113.105	22.9276	0.346232	0.331356	0.331356	84
113.105	22.9376	0.215693	0.21569	0.21569	87
113.105	22.9476	0.38779	-0.309422	-0.309422	10171
113.105	22.9576	0.139099	-0.116814	-0.116814	6646
113.105	22.9676	0.287336	-0.167452	-0.167452	9214
113.105	22.9776	0.339776	0.067426	0.067426	6898
113.105	22.9876	0.443053	0.139821	0.139821	23732
113.105	22.9976	0.328483	0.112838	0.112838	39563
113.105	23.0076	0.208099	0.103502	0.103502	23928
113.105	23.0175	0.00705939	-0.00397888	-0.00397888	26530
113.105	23.0275	0.101144	0.0343514	0.0343514	25225
113.105	23.0375	0.0779661	0.0391771	0.0391771	57701
113.105	23.0475	0.341019	0.000294409	0.000294409	17644
113.105	23.0575	0.394812	-0.0714131	-0.0714131	7513
113.105	23.0675	0.298861	0.103859	0.103859	6507
113.105	23.0775	0.128155	-0.0526075	-0.0526075	8162
113.105	23.0875	0.112873	0.0470781	0.0470781	6893
113.105	23.0975	0.095092	0.0875405	0.0875405	2027
113.105	23.1075	0.144947	0.144384	0.144384	3993
113.105	23.1175	0.158021	0.101203	0.101203	12286
113.105	23.1275	0.221945	0.121734	0.121734	11040
113.105	23.1375	0.266288	-0.219446	-0.219446	5077
113.105	23.1475	0.384792	-0.359345	-0.359345	4733
113.105	23.1575	0.34988	-0.349791	-0.349791	5485
113.105	23.1675	0.389798	-0.171205	-0.171205	52
113.105	23.1775	0.218171	0.202076	0.202076	12
113.104	23.1875	0.10996	0.0957602	0.0957602	4381
113.104	23.1975	0.327546	0.316552	0.316552	47
113.104	23.2075	0.21453	0.211668	0.211668	888
113.104	23.2175	0.133062	0.0526955	0.0526955	5556
113.104	23.2275	0.305845	-0.284028	-0.284028	2118
113.104	23.2375	0.131509	0.114907	0.114907	5329
113.115	22.7077	0.584653	0.563422	0.563422	2306
113.115	22.7177	0.454389	0.441522	0.441522	3908
113.115	22.7277	0.410183	0.408798	0.408798	4732
113.115	22.7377	0.662101	0.438985	0.438985	32
113.115	22.8476	0.284537	0.23294	0.23294	3588
113.115	22.8576	0.32163	0.318	0.318	12598
113.115	22.8676	0.414085	0.371265	0.371265	165
113.115	22.8776	0.596318	0.49319	0.49319	4184
113.115	22.8876	0.182425	-0.0117504	-0.0117504	609
113.115	22.8976	0.387703	0.329125	0.329125	43
113.115	22.9076	0.228651	-0.223584	-0.223584	12
113.115	22.9176	0.209814	0.0952574	0.0952574	4634
113.115	22.9276	0.428901	-0.0258494	-0.0258494	927
113.115	22.9376	0.101478	-0.0534205	-0.0534205	8068
113.115	22.9476	0.489756	-0.409286	-0.409286	4489
113.115	22.9576	0.197402	-0.185474	-0.185474	6325
113.115	22.9676	0.105319	0.101988	0.101988	5585
113.115	22.9776	0.495585	-0.0298384	-0.0298384	5365
113.115	22.9876	0.340026	-0.064464	-0.064464	13302
113.115	22.9976	0.294149	-0.0700821	-0.0700821	64721
113.115	23.0076	0.129293	-0.114172	-0.114172	40660
113.115	23.0176	0.167208	-0.166861	-0.166861	43975
113.115	23.0276	0.208279	-0.113006	-0.113006	22654
113.115	23.0375	0.187191	-0.0790522	-0.0790522	30538
113.115	23.0475	0.109035	0.0496888	0.0496888	11233
113.115	23.0575	0.286209	0.0966516	0.0966516	14379
113.115	23.0675	0.137993	-0.124665	-0.124665	7949
113.115	23.0775	0.168371	-0.14085	-0.14085	20
113.115	23.0875	0.189244	-0.187698	-0.187698	5825
113.115	23.0975	0.194859	-0.0554568	-0.0554568	9159
113.115	23.1075	0.0627878	-0.0344849	-0.0344849	17852
113.115	23.1175	0.118606	-0.114772	-0.114772	9832
113.115	23.1275	0.244186	-0.244019	-0.244019	2237
113.115	23.1375	0.259485	-0.0110392	-0.0110392	2223
113.115	23.1475	0.115228	-0.0710588	-0.0710588	4728
113.115	23.1575	0.268422	0.100625	0.100625	7471
113.115	23.1675	0.204989	0.126763	0.126763	229
113.115	23.1775	0.154229	0.120228	0.120228	8432
113.115	23.1875	0.361544	0.126503	0.126503	5640
113.115	23.1975	0.173039	-0.0854864	-0.0854864	6993
113.115	23.2075	0.208098	0.167026	0.167026	1330
113.115	23.2175	0.277144	0.192515	0.192515	10097
113.115	23.2275	0.269477	0.182176	0.182176	5376
113.125	22.7077	0.579883	0.565264	0.565264	3909
113.125	22.7177	0.432643	0.431008	0.431008	2970
113.125	22.7277	0.541579	0.44878	0.44878	3085
113.125	22.8476	0.365122	0.32969	0.32969	13039
113.125	22.8576	0.345208	0.344626	0.344626	16913
113.125	22.8676	0.517391	0.446354	0.446354	29596
113.125	22.8876	0.221942	0.15536	0.15536	10243
113.125	22.8976	0.65729	0.524025	0.524025	770
113.125	22.9076	0.666058	0.331222	0.331222	2570
113.125	22.9176	0.275533	0.263821	0.263821	16
113.125	22.9276	0.45026	0.342298	0.342298	10
113.125	22.9376	0.174824	-0.118015	-0.118015	1125
113.125	22.9476	0.268401	-0.23149	-0.23149	2782
113.125	22.9576	0.32134	-0.293122	-0.293122	7543
113.125	22.9676	0.310839	-0.088468	-0.088468	3312
113.125	22.9776	0.452402	-0.141116	-0.141116	4352
113.125	22.9876	0.570415	-0.233417	-0.233417	16705
113.125	22.9976	0.37217	-0.240127	-0.240127	23492
113.125	23.0076	0.336541	-0.247054	-0.247054	16818
113.125	23.0176	0.279718	-0.26855	-0.26855	22670
113.125	23.0276	0.224171	-0.176124	-0.176124	42131
113.125	23.0376	0.368778	-0.2425	-0.2425	43154
113.125	23.0476	0.257146	-0.0925993	-0.0925993	25113
113.125	23.0575	0.274753	0.0797809	0.0797809	22360
113.125	23.0675	0.358527	0.0925455	0.0925455	21139
113.125	23.0775	0.082577	-0.0511582	-0.0511582	2937
113.125	23.0875	0.242738	0.219039	0.219039	8959
113.125	23.0975	0.258035	-0.141707	-0.141707	6303
113.125	23.1075	0.369608	-0.369465	-0.369465	34783
113.125	23.1175	0.201542	-0.0978588	-0.0978588	13203
113.125	23.1275	0.152139	-0.0149881	-0.0149881	2685
113.125	23.1375	0.196619	-0.0571941	-0.0571941	10714
113.125	23.1475	0.18928	0.0848934	0.0848934	209
113.125	23.1575	0.131466	0.128343	0.128343	7801
113.125	23.1675	0.411441	0.397198	0.397198	2610
113.125	23.1775	0.288191	0.28741	0.28741	48
113.125	23.1875	0.300528	0.300522	0.300522	8129
113.125	23.1975	0.331168	0.0135127	0.0135127	3282
113.125	23.2075	0.342245	0.0897395	0.0897395	6334
113.125	23.2175	0.457872	0.365388	0.365388	223
113.125	23.2275	0.125676	0.0644815	0.0644815	58
113.135	22.6977	0.628775	0.591566	0.591566	945
113.135	22.7077	0.455031	0.432365	0.432365	6692
113.135	22.7177	0.396898	0.365148	0.365148	3062
113.135	22.7277	0.342329	0.0243093	0.0243093	3152
113.135	22.8377	0.641007	0.0449814	0.0449814	180
113.135	22.8476	0.510917	0.310866	0.310866	11358
113.135	22.8576	0.202888	0.202864	0.202864	15163
113.135	22.8676	0.168269	0.115814	0.115814	18543
113.135	22.8776	0.0625457	-0.0533242	-0.0533242	1872
113.135	22.8876	0.32471	0.260243	0.260243	184
113.135	22.8976	0.628471	0.321792	0.321792	4419
113.135	22.9076	0.690766	-0.688555	-0.688555	14
113.135	22.9276	0.379665	-0.126488	-0.126488	3067
113.135	22.9376	0.222889	-0.213033	-0.213033	11580
113.135	22.9476	0.0876143	-0.00259416	-0.00259416	2240
113.135	22.9576	0.332883	-0.141101	-0.141101	2084
113.135	22.9676	0.431272	-0.267497	-0.267497	13745
113.135	22.9776	0.393465	0.0035503	0.0035503	12952
113.135	22.9876	0.526188	-0.327857	-0.327857	16077
113.135	22.9976	0.544395	-0.46294	-0.46294	22980
113.135	23.0076	0.464391	-0.441959	-0.441959	26437
113.135	23.0176	0.409425	-0.352393	-0.352393	32163
113.135	23.0276	0.343211	-0.324299	-0.324299	10152
113.135	23.0376	0.135189	0.0762965	0.0762965	56686
113.135	23.0476	0.0468643	0.0360322	0.0360322	15939
113.135	23.0576	0.115733	0.0241752	0.0241752	21048
113.135	23.0676	0.184275	0.0603974	0.0603974	18162
113.135	23.0776	0.299147	-0.224534	-0.224534	2305
113.135	23.0875	0.251261	0.23881	0.23881	2653
113.135	23.0975	0.0635685	-0.0410685	-0.0410685	4047
113.135	23.1075	0.119521	-0.0797333	-0.0797333	5769
113.135	23.1175	0.222071	-0.118098	-0.118098	5031
113.135	23.1275	0.281721	-0.0245979	-0.0245979	14298
113.135	23.1375	0.392978	-0.0363854	-0.0363854	83
113.135	23.1475	0.715748	0.0244646	0.0244646	4577
113.135	23.1575	0.250998	-0.217635	-0.217635	12
113.135	23.1675	0.286279	0.279481	0.279481	2680
113.135	23.1775	0.291576	0.237201	0.237201	8091
113.135	23.1875	0.111212	-0.109308	-0.109308	3596
113.135	23.1975	0.307619	0.263131	0.263131	8163
113.135	23.2075	0.458175	-0.0937134	-0.0937134	30
113.135	23.2175	0.236535	-0.040373	-0.040373	5721
113.135	23.2275	0.570217	0.521533	0.521533	161
113.145	22.6877	0.715602	0.550561	0.550561	921
113.145	22.6977	0.524406	0.389038	0.389038	6822
113.145	22.7077	0.204656	0.154568	0.154568	12311
113.145	22.7177	0.503438	0.249808	0.249808	17126
113.145	22.8377	0.653883	-0.294536	-0.294536	11517
113.145	22.8477	0.340739	-0.320732	-0.320732	18294
113.145	22.8577	0.26668	-0.225948	-0.225948	739
113.145	22.8677	0.0768646	-0.0764005	-0.0764005	3881
113.145	22.8777	0.0770674	-0.0394384	-0.0394384	95
113.145	22.8876	0.330057	0.0255095	0.0255095	22869
113.145	22.8976	0.367768	0.0655079	0.0655079	3262
113.145	22.9176	0.410594	0.331554	0.331554	6190
113.145	22.9276	0.360334	0.331206	0.331206	7292
113.145	22.9376	0.162553	-0.161532	-0.161532	4520
113.145	22.9476	0.329161	-0.316219	-0.316219	7263
113.145	22.9576	0.289328	0.258185	0.258185	126
113.145	22.9676	0.283862	-0.0494118	-0.0494118	9275
113.145	22.9776	0.192147	0.176951	0.176951	14078
113.145	22.9876	0.257101	-0.188412	-0.188412	23160
113.145	22.9976	0.373376	-0.313896	-0.313896	13991
113.145	23.0076	0.402003	-0.300179	-0.300179	13612
113.145	23.0176	0.306443	-0.226623	-0.226623	13724
113.145	23.0276	0.405763	-0.381752	-0.381752	21963
113.145	23.0376	0.232872	-0.227202	-0.227202	27932
113.145	23.0476	0.305166	-0.28713	-0.28713	28367
113.145	23.0576	0.196323	-0.194528	-0.194528	6185
113.145	23.0676	0.409004	-0.237143	-0.237143	27281
113.145	23.0776	0.240027	-0.239902	-0.239902	4419
113.145	23.0876	0.230124	0.230026	0.230026	11802
113.145	23.0976	0.0691338	-0.0182524	-0.0182524	3447
113.145	23.1076	0.073058	-0.0572876	-0.0572876	13681
113.145	23.1176	0.197567	-0.13961	-0.13961	3692
113.145	23.1275	0.259507	-0.0788055	-0.0788055	6568
113.145	23.1375	0.400733	0.296497	0.296497	189
113.145	23.1475	0.182777	-0.0194063	-0.0194063	8485
113.145	23.1575	0.447061	-0.247119	-0.247119	1802
113.145	23.1675	0.276666	-0.169959	-0.169959	15264
113.145	23.1775	0.110683	-0.0954305	-0.0954305	13979
113.145	23.1875	0.141679	0.0988624	0.0988624	841
113.145	23.1975	0.114844	0.0936372	0.0936372	965
113.145	23.2075	0.172251	-0.172192	-0.172192	19579
113.145	23.2175	0.725139	0.468509	0.468509	10273
113.145	23.2275	0.40244	-0.195458	-0.195458	9476
113.145	23.2375	0.348886	-0.286431	-0.286431	2312
113.155	22.6877	0.650091	0.0804296	0.0804296	6297
113.155	22.6977	0.454327	0.0273554	0.0273554	7081
113.155	22.7077	0.153593	-0.114505	-0.114505	26390
113.155	22.7177	0.409234	-0.147394	-0.147394	4497
113.155	22.7777	0.300821	0.0798353	0.0798353	9293
113.155	22.7877	0.358486	0.328571	0.328571	49080
113.155	22.7977	0.290001	0.266123	0.266123	252
113.155	22.8377	0.209197	0.123565	0.123565	126
113.155	22.8477	0.11149	0.0801268	0.0801268	3051
113.155	22.8577	0.365212	-0.359949	-0.359949	4904
113.155	22.8677	0.29374	-0.27324	-0.27324	353
113.155	22.8777	0.362212	-0.331915	-0.331915	5798
113.155	22.8877	0.426014	-0.339737	-0.339737	7774
113.155	22.8977	0.432459	0.18273	0.18273	66
113.155	22.9077	0.535393	0.490875	0.490875	8278
113.155	22.9177	0.278857	0.132973	0.132973	15
113.155	22.9277	0.160832	0.141998	0.141998	822
113.155	22.9476	0.660111	0.660052	0.660052	10
113.155	22.9576	0.237652	0.0334306	0.0334306	8167
113.155	22.9676	0.264284	0.119902	0.119902	3937
113.155	22.9776	0.23838	0.200666	0.200666	2960
113.155	22.9876	0.278217	-0.151329	-0.151329	8051
113.155	22.9976	0.336786	-0.244634	-0.244634	648
113.155	23.0076	0.463968	-0.351558	-0.351558	25509
113.155	23.0176	0.353574	-0.303953	-0.303953	7742
113.155	23.0276	0.356624	-0.321202	-0.321202	24013
113.155	23.0376	0.393496	-0.392812	-0.392812	19867
113.155	23.0476	0.192899	-0.190084	-0.190084	12746
113.155	23.0576	0.193918	-0.182128	-0.182128	13353
113.155	23.0676	0.183583	-0.158705	-0.158705	6532
113.155	23.0776	0.397552	-0.0222347	-0.0222347	1665
113.155	23.0876	0.132741	0.100322	0.100322	17378
113.155	23.0976	0.0767288	0.0767275	0.0767275	10221
113.155	23.1076	0.224483	0.176678	0.176678	8592
113.155	23.1176	0.29864	0.100299	0.100299	22426
113.155	23.1276	0.105354	0.0796338	0.0796338	11961
113.155	23.1376	0.0627436	0.0624522	0.0624522	5905
113.155	23.1476	0.00813534	0.0071893	0.0071893	15119
113.155	23.1576	0.144227	0.0963293	0.0963293	9057
113.155	23.1676	0.0909788	0.0893719	0.0893719	36
113.155	23.1775	0.091622	-0.0753982	-0.0753982	5191
113.155	23.1875	0.264218	-0.195992	-0.195992	21581
113.155	23.1975	0.156518	-0.137709	-0.137709	13116
113.155	23.2075	0.377157	-0.231197	-0.231197	8165
113.155	23.2175	0.482676	-0.160345	-0.160345	676
113.155	23.2275	0.646708	-0.331416	-0.331416	4567
113.155	23.2375	0.399586	-0.375254	-0.375254	4574
113.165	22.6778	0.911644	-0.313482	-0.313482	1870
113.165	22.6878	0.721162	-0.415372	-0.415372	6189
113.165	22.6978	0.488773	-0.429907	-0.429907	9285
113.165	22.7077	0.55437	-0.553028	-0.553028	5142
113.165	22.7677	0.506475	-0.135825	-0.135825	4789
113.165	22.7777	0.476178	-0.133502	-0.133502	3919
113.165	22.7877	0.201711	-0.193458	-0.193458	10828
113.165	22.7977	0.287915	-0.0509499	-0.0509499	5587
113.165	22.8377	0.20374	0.104695	0.104695	11756
113.165	22.8477	0.228927	0.19362	0.19362	3257
113.165	22.8577	0.282596	-0.266034	-0.266034	10907
113.165	22.8677	0.233532	-0.173719	-0.173719	7309
113.165	22.8777	0.662228	-0.557776	-0.557776	11
113.165	22.8877	0.309452	-0.295396	-0.295396	23
113.165	22.8977	0.141419	-0.0528469	-0.0528469	55
113.165	22.9077	0.170433	0.00823022	0.00823022	12762
113.165	22.9177	0.0959083	0.0392935	0.0392935	21285
113.165	22.9277	0.124051	-0.0518786	-0.0518786	6519
113.165	22.9377	0.779516	0.77018	0.77018	13
113.165	22.9477	0.409117	0.0514075	0.0514075	2165
113.165	22.9577	0.340906	0.212361	0.212361	2095
113.165	22.9677	0.32847	0.0728834	0.0728834	1264
113.165	22.9776	0.128162	0.0226556	0.0226556	7944
113.165	22.9876	0.157171	0.156213	0.156213	13
113.165	22.9976	0.256906	0.0961691	0.0961691	17
113.165	23.0076	0.499222	-0.22628	-0.22628	418
113.165	23.0176	0.429263	-0.355894	-0.355894	16933
113.165	23.0276	0.33379	-0.296679	-0.296679	8003
113.165	23.0376	0.3432	-0.341142	-0.341142	19627
113.165	23.0476	0.25475	-0.253804	-0.253804	12446
113.165	23.0576	0.255535	-0.249696	-0.249696	16299
113.165	23.0676	0.415591	-0.351015	-0.351015	16034
113.165	23.0776	0.20643	-0.181293	-0.181293	355
113.165	23.0876	0.362753	0.0812381	0.0812381	14816
113.165	23.0976	0.0850326	-0.0532504	-0.0532504	14437
113.165	23.1076	0.153163	-0.134301	-0.134301	13749
113.165	23.1176	0.19936	-0.0357654	-0.0357654	10993
113.165	23.1276	0.190586	-0.0356286	-0.0356286	4070
113.165	23.1376	0.177396	0.0967715	0.0967715	5040
113.165	23.1476	0.32205	-0.0569355	-0.0569355	10510
113.165	23.1576	0.364068	0.203676	0.203676	4060
113.165	23.1676	0.183453	-0.170489	-0.170489	8996
113.165	23.1776	0.481376	-0.456921	-0.456921	10183
113.165	23.1876	0.18538	-0.184941	-0.184941	6068
113.165	23.1976	0.335075	-0.28398	-0.28398	17099
113.165	23.2076	0.509687	-0.456063	-0.456063	3367
113.165	23.2375	0.714867	-0.685785	-0.685785	915
113.175	22.6878	0.772512	-0.471557	-0.471557	2466
113.175	22.6978	0.408542	-0.397001	-0.397001	56
113.175	22.7078	0.515933	-0.509669	-0.509669	4664
113.175	22.7178	0.180352	0.174906	0.174906	1915
113.175	22.7777	0.288646	-0.0897632	-0.0897632	10176
113.175	22.7877	0.394482	-0.393973	-0.393973	309
113.175	22.7977	0.30524	-0.188425	-0.188425	4272
113.175	22.8177	0.28011	0.180382	0.180382	9386
113.175	22.8277	0.0603124	-0.0188859	-0.0188859	250
113.175	22.8377	0.0790934	-0.0642655	-0.0642655	3280
113.175	22.8477	0.354338	-0.293835	-0.293835	28
113.175	22.8577	0.117246	0.116038	0.116038	42
113.175	22.8677	0.559972	0.531882	0.531882	811
113.175	22.8777	0.2628	0.262528	0.262528	304
113.175	22.8877	0.246689	-0.0394095	-0.0394095	355
113.175	22.8977	0.242072	-0.173958	-0.173958	14
113.175	22.9077	0.546185	0.53898	0.53898	142
113.175	22.9177	0.672886	0.639819	0.639819	976
113.175	22.9477	0.286344	0.167911	0.167911	11291
113.175	22.9577	0.470215	0.406594	0.406594	189
113.175	22.9677	0.120821	0.101943	0.101943	6015
113.175	22.9777	0.279597	-0.24421	-0.24421	10075
113.175	22.9877	0.534446	-0.171869	-0.171869	4927
113.175	22.9977	0.164706	0.00802222	0.00802222	401
113.175	23.0077	0.397419	0.294807	0.294807	3996
113.175	23.0177	0.500419	-0.343031	-0.343031	600
113.175	23.0276	0.121122	0.00760784	0.00760784	14163
113.175	23.0376	0.0786335	-0.0755785	-0.0755785	17089
113.175	23.0476	0.467222	0.117396	0.117396	84
113.175	23.0576	0.423502	-0.143113	-0.143113	8801
113.175	23.0876	0.533657	-0.264423	-0.264423	17269
113.175	23.0976	0.31732	-0.29482	-0.29482	34385
113.175	23.1076	0.204497	-0.138495	-0.138495	13879
113.175	23.1176	0.0893351	-0.0890471	-0.0890471	7159
113.175	23.1276	0.111115	-0.043315	-0.043315	24757
113.175	23.1376	0.0416106	0.0328434	0.0328434	3648
113.175	23.1476	0.103041	-0.0883345	-0.0883345	3990
113.175	23.1576	0.351158	-0.0587092	-0.0587092	7932
113.175	23.1776	0.400452	-0.400333	-0.400333	1982
113.175	23.1876	0.363252	0.0121934	0.0121934	3243
113.175	23.1976	0.134404	-0.124235	-0.124235	5649
113.175	23.2076	0.365134	0.0283808	0.0283808	3868
113.185	22.6878	0.434133	0.140967	0.140967	22
113.185	22.6978	0.779665	-0.757009	-0.757009	2685
113.185	22.7178	0.118599	-0.101942	-0.101942	11
113.185	22.7778	0.46369	-0.421558	-0.421558	2874
113.185	22.7878	0.585752	-0.58508	-0.58508	4810
113.185	22.7978	0.324202	0.128965	0.128965	5681
113.185	22.8078	0.111993	-0.071205	-0.071205	9995
113.185	22.8178	0.171288	-0.156769	-0.156769	12
113.185	22.8277	0.103105	0.0401642	0.0401642	50
113.185	22.8377	0.105681	0.0971985	0.0971985	5969
113.185	22.8477	0.0431439	-0.00543432	-0.00543432	706
113.185	22.8577	0.214579	-0.181688	-0.181688	2850
113.185	22.8677	0.598501	0.516183	0.516183	1245
113.185	22.8777	0.614724	0.614637	0.614637	11506
113.185	22.8877	0.619911	0.43667	0.43667	311
113.185	22.8977	0.845674	0.359842	0.359842	14
113.185	22.9077	0.281819	0.231061	0.231061	9460
113.185	22.9177	0.458396	0.456239	0.456239	117
113.185	22.9377	0.546437	0.46901	0.46901	123
113.185	22.9477	0.264702	0.186176	0.186176	6412
113.185	22.9577	0.570017	0.343665	0.343665	106
113.185	22.9677	0.365308	-0.317255	-0.317255	1902
113.185	22.9777	0.227236	-0.180751	-0.180751	34
113.185	22.9877	0.260015	0.0969497	0.0969497	4135
113.185	22.9977	0.199494	-0.00499592	-0.00499592	125
113.185	23.0077	0.300353	0.286007	0.286007	25
113.185	23.0177	0.243346	-0.190107	-0.190107	6104
113.185	23.0277	0.301139	-0.160833	-0.160833	32080
113.185	23.0377	0.15908	-0.117418	-0.117418	19469
113.185	23.0477	0.49812	-0.241998	-0.241998	11660
113.185	23.0577	0.583875	-0.383637	-0.383637	4926
113.185	23.0976	0.450057	-0.450046	-0.450046	6874
113.185	23.1076	0.327665	-0.322745	-0.322745	3701
113.185	23.1176	0.350541	-0.350386	-0.350386	17337
113.185	23.1276	0.164904	-0.144695	-0.144695	13063
113.185	23.1376	0.28434	-0.0549546	-0.0549546	15459
113.185	23.1776	0.555946	-0.147905	-0.147905	2105
113.185	23.1876	0.178575	-0.136904	-0.136904	9831
113.185	23.1976	0.444357	-0.440732	-0.440732	4434
113.185	23.2076	0.483952	-0.466145	-0.466145	1156
113.195	22.6978	0.729027	-0.694716	-0.694716	1034
113.195	22.7178	0.440082	-0.432077	-0.432077	5461
113.195	22.7878	0.552719	-0.411036	-0.411036	296
113.195	22.7978	0.698007	0.427672	0.427672	2392
113.195	22.8078	0.483485	0.460454	0.460454	1812
113.195	22.8178	0.385815	0.385676	0.385676	237
113.195	22.8278	0.475348	0.0187751	0.0187751	27
113.195	22.8378	0.0764157	0.0262892	0.0262892	8595
113.195	22.8478	0.404535	0.366339	0.366339	93
113.195	22.8578	0.479765	0.269321	0.269321	7899
113.195	22.8677	0.520101	0.383684	0.383684	14629
113.195	22.8777	0.513019	0.507217	0.507217	20652
113.195	22.8877	0.489734	0.443057	0.443057	2460
113.195	22.8977	0.576152	0.361095	0.361095	52
113.195	22.9077	0.284596	0.17761	0.17761	25151
113.195	22.9177	0.244458	0.244009	0.244009	7649
113.195	22.9277	0.383574	0.383381	0.383381	18075
113.195	22.9377	0.425652	0.326608	0.326608	5330
113.195	22.9477	0.504617	0.180416	0.180416	14763
113.195	22.9677	0.256974	0.213045	0.213045	504
113.195	22.9777	0.00882197	-0.00814005	-0.00814005	888
113.195	22.9877	0.298825	0.283801	0.283801	16518
113.195	22.9977	0.226647	-0.0612504	-0.0612504	3467
113.195	23.0077	0.127865	0.0100994	0.0100994	5207
113.195	23.0177	0.228107	-0.169312	-0.169312	8792
113.195	23.0277	0.212453	-0.173238	-0.173238	13964
113.195	23.0377	0.393087	-0.346119	-0.346119	10935
113.195	23.0477	0.528579	-0.246036	-0.246036	7504
113.195	23.0977	0.596262	-0.594077	-0.594077	9916
113.195	23.1076	0.545421	-0.544895	-0.544895	3884
113.195	23.1176	0.578265	-0.57711	-0.57711	8323
113.195	23.1276	0.433193	-0.404196	-0.404196	9244
113.195	23.1376	0.515279	-0.489381	-0.489381	12662
113.195	23.1876	0.422019	-0.421818	-0.421818	266
113.195	23.1976	0.666194	-0.524473	-0.524473	14109
113.205	22.7178	0.510949	-0.499547	-0.499547	1030
113.205	22.7278	0.284559	-0.251557	-0.251557	892
113.205	22.7978	0.563097	0.0913943	0.0913943	10560
113.205	22.8178	0.187671	0.180825	0.180825	10063
113.205	22.8378	0.179312	0.0229422	0.0229422	35
113.205	22.8478	0.158964	0.15845	0.15845	12141
113.205	22.8578	0.212708	0.109314	0.109314	12
113.205	22.8678	0.299746	0.200647	0.200647	4877
113.205	22.8778	0.186	0.185541	0.185541	66151
113.205	22.8878	0.182843	0.13401	0.13401	10504
113.205	22.8978	0.229275	0.187828	0.187828	2150
113.205	22.9077	0.474935	0.280783	0.280783	16134
113.205	22.9177	0.226733	0.208788	0.208788	8973
113.205	22.9277	0.225952	0.124688	0.124688	52706
113.205	22.9377	0.409617	0.0674154	0.0674154	9545
113.205	22.9477	0.520305	-0.0507482	-0.0507482	69
113.205	22.9577	0.527282	0.0360247	0.0360247	13
113.205	22.9677	0.265364	0.259589	0.259589	1154
113.205	22.9777	0.352524	0.207697	0.207697	5638
113.205	22.9877	0.411867	0.250764	0.250764	2160
113.205	22.9977	0.25429	-0.0896198	-0.0896198	2213
113.205	23.0077	0.145088	-0.138765	-0.138765	7718
113.205	23.0177	0.452459	-0.291398	-0.291398	3140
113.205	23.0277	0.466297	-0.32292	-0.32292	6223
113.205	23.0377	0.499024	-0.409121	-0.409121	19324
113.205	23.0977	0.837528	-0.836961	-0.836961	3171
113.215	22.7278	0.686167	-0.139491	-0.139491	19
113.215	22.7378	0.452476	-0.160745	-0.160745	21
113.215	22.7578	0.115506	0.0569141	0.0569141	3004
113.215	22.7778	0.639663	0.472671	0.472671	1519
113.215	22.7878	0.658922	0.649006	0.649006	16
113.215	22.8078	0.463426	-0.203325	-0.203325	18727
113.215	22.8178	0.467011	-0.433385	-0.433385	16
113.215	22.8278	0.361714	-0.0389602	-0.0389602	7888
113.215	22.8378	0.158018	0.0976415	0.0976415	14955
113.215	22.8478	0.186984	-0.0707345	-0.0707345	8116
113.215	22.8578	0.213788	0.0640061	0.0640061	37
113.215	22.8678	0.201478	-0.0493258	-0.0493258	13100
113.215	22.8778	0.0690199	0.0535655	0.0535655	10400
113.215	22.8878	0.382128	0.0683861	0.0683861	10060
113.215	22.8978	0.234868	-0.0721182	-0.0721182	6155
113.215	22.9078	0.426295	-0.0797492	-0.0797492	25071
113.215	22.9178	0.263117	-0.175686	-0.175686	9084
113.215	22.9278	0.222622	-0.0356196	-0.0356196	27172
113.215	22.9377	0.548268	-0.128249	-0.128249	2395
113.215	22.9477	0.562844	-0.0946211	-0.0946211	4608
113.215	22.9577	0.107223	0.0523652	0.0523652	5979
113.215	22.9677	0.298572	0.166175	0.166175	14260
113.215	22.9777	0.502389	0.142267	0.142267	1944
113.215	22.9877	0.26138	0.10543	0.10543	1344
113.215	22.9977	0.281452	-0.189665	-0.189665	8160
113.215	23.0077	0.179609	0.168072	0.168072	5032
113.215	23.0177	0.0773818	0.0480329	0.0480329	3899
113.215	23.0277	0.114007	-0.0615444	-0.0615444	13160
113.215	23.0377	0.405489	-0.256231	-0.256231	4203
113.225	22.7478	0.277031	-0.14712	-0.14712	396
113.225	22.7578	0.397655	0.306812	0.306812	3134
113.225	22.7678	0.511769	0.49472	0.49472	2255
113.225	22.7778	0.562541	0.110271	0.110271	11
113.225	22.7878	0.362991	0.317655	0.317655	772
113.225	22.7978	0.424641	0.0620873	0.0620873	15
113.225	22.8078	0.383687	-0.293157	-0.293157	4268
113.225	22.8178	0.139794	0.0176821	0.0176821	8896
113.225	22.8278	0.287124	0.255272	0.255272	140
113.225	22.8378	0.140649	0.0994582	0.0994582	10847
113.225	22.8478	0.0494694	0.0266439	0.0266439	7037
113.225	22.8578	0.180895	0.176012	0.176012	6076
113.225	22.8678	0.118226	-0.11001	-0.11001	3842
113.225	22.8778	0.336152	-0.329812	-0.329812	19580
113.225	22.8878	0.65417	-0.590005	-0.590005	513
113.225	22.8978	0.670704	-0.221926	-0.221926	42
113.225	22.9078	0.36085	-0.209975	-0.209975	9826
113.225	22.9178	0.492764	-0.436156	-0.436156	1510
113.225	22.9278	0.53869	-0.467765	-0.467765	25755
113.225	22.9378	0.299754	-0.235565	-0.235565	3448
113.225	22.9478	0.161509	-0.142028	-0.142028	7345
113.225	22.9577	0.1946	0.00396099	0.00396099	10785
113.225	22.9677	0.187589	0.0837808	0.0837808	13647
113.225	22.9777	0.201619	-0.201398	-0.201398	7688
113.225	22.9877	0.268741	-0.268231	-0.268231	4948
113.225	22.9977	0.273456	-0.240451	-0.240451	4950
113.225	23.0077	0.383775	-0.338867	-0.338867	1900
113.225	23.0177	0.44955	-0.398379	-0.398379	2269
113.225	23.0277	0.457735	-0.441763	-0.441763	3318
113.225	23.0377	0.437143	-0.190782	-0.190782	9639
113.235	22.7578	0.44273	0.292368	0.292368	2775
113.235	22.7678	0.293895	0.292945	0.292945	16536
113.235	22.7778	0.205622	0.163102	0.163102	3840
113.235	22.7878	0.378144	0.322585	0.322585	1031
113.235	22.7978	0.358697	0.350234	0.350234	987
113.235	22.8078	0.258847	-0.0574922	-0.0574922	1656
113.235	22.8178	0.155565	-0.134287	-0.134287	18669
113.235	22.8278	0.0805649	0.0703712	0.0703712	7878
113.235	22.8378	0.0944603	0.0937457	0.0937457	11028
113.235	22.8478	0.218206	-0.100661	-0.100661	15383
113.235	22.8578	0.275324	0.0610035	0.0610035	10244
113.235	22.8678	0.68277	-0.664583	-0.664583	5574
113.235	22.8778	0.210292	-0.177265	-0.177265	5330
113.235	22.8878	0.521354	-0.467331	-0.467331	2752
113.235	22.9078	0.485028	-0.409779	-0.409779	5795
113.235	22.9178	0.394278	-0.353847	-0.353847	4456
113.235	22.9278	0.317276	0.175343	0.175343	2918
113.235	22.9378	0.361402	-0.244531	-0.244531	1404
113.235	22.9478	0.301129	-0.296013	-0.296013	4953
113.235	22.9578	0.378696	-0.329209	-0.329209	37547
113.235	22.9677	0.384008	-0.360476	-0.360476	15946
113.235	22.9777	0.400651	-0.394683	-0.394683	2275
113.235	22.9977	0.63706	-0.608026	-0.608026	2047
113.235	23.0077	0.675482	-0.603993	-0.603993	7881
113.235	23.0177	0.608817	-0.455554	-0.455554	70
113.235	23.0277	0.602887	-0.564823	-0.564823	3669
113.235	23.0377	0.584705	-0.475103	-0.475103	4282
113.245	22.7578	0.427741	0.283171	0.283171	7169
113.245	22.7678	0.337392	0.337233	0.337233	23392
113.245	22.7778	0.313188	0.268592	0.268592	2172
113.245	22.7878	0.265863	0.0431322	0.0431322	10957
113.245	22.7978	0.315907	0.313937	0.313937	476
113.245	22.8078	0.249146	0.157028	0.157028	2627
113.245	22.8178	0.228546	-0.0442224	-0.0442224	10691
113.245	22.8278	0.148313	0.0305119	0.0305119	10561
113.245	22.8378	0.0520032	-0.000493361	-0.000493361	27676
113.245	22.8478	0.191434	-0.0829616	-0.0829616	14231
113.245	22.8578	0.349697	-0.123455	-0.123455	25738
113.245	22.8778	0.377528	-0.377441	-0.377441	9845
113.245	22.8878	0.581887	-0.466958	-0.466958	3681
113.245	22.9078	0.310953	0.266772	0.266772	11
113.245	22.9178	0.299449	0.242208	0.242208	27
113.245	22.9278	0.159063	0.0731838	0.0731838	115
113.245	22.9378	0.275184	0.239049	0.239049	128
113.245	22.9478	0.60623	-0.447761	-0.447761	1914
113.245	22.9578	0.45764	-0.45612	-0.45612	9097
113.245	22.9678	0.526415	-0.425258	-0.425258	6352
113.245	23.0277	0.860233	-0.810532	-0.810532	2445
113.255	22.7478	0.563063	0.281597	0.281597	10314
113.255	22.7578	0.361228	0.270246	0.270246	30332
113.255	22.7678	0.40549	0.401928	0.401928	28399
113.255	22.7778	0.458787	0.404587	0.404587	7742
113.255	22.7878	0.457463	0.430864	0.430864	37
113.255	22.7978	0.26727	-0.0151815	-0.0151815	5876
113.255	22.8078	0.450271	-0.176952	-0.176952	2933
113.255	22.8178	0.19605	-0.0627389	-0.0627389	19586
113.255	22.8278	0.154245	-0.100598	-0.100598	75600
113.255	22.8378	0.151312	-0.142466	-0.142466	26172
113.255	22.8478	0.29276	-0.103817	-0.103817	34461
113.255	22.8578	0.375759	-0.20738	-0.20738	18924
113.255	22.8678	0.190645	-0.172984	-0.172984	3572
113.255	22.8778	0.72342	0.561701	0.561701	239
113.255	22.9078	0.382575	-0.22239	-0.22239	4573
113.255	22.9178	0.254992	-0.239848	-0.239848	16210
113.255	22.9278	0.258924	-0.19549	-0.19549	15780
113.255	22.9378	0.281435	-0.188699	-0.188699	10079
113.255	22.9478	0.433329	-0.1951	-0.1951	28841
113.255	22.9578	0.490417	-0.366689	-0.366689	3439
113.265	22.7378	0.741469	-0.0567613	-0.0567613	5142
113.265	22.7478	0.535872	0.0346546	0.0346546	12996
113.265	22.7578	0.364773	0.208706	0.208706	17614
113.265	22.7678	0.344536	0.330741	0.330741	24755
113.265	22.7778	0.376064	0.352631	0.352631	21159
113.265	22.7878	0.207605	0.133757	0.133757	2359
113.265	22.7978	0.232068	0.213073	0.213073	10153
113.265	22.8078	0.208745	-0.13001	-0.13001	5331
113.265	22.8178	0.415941	-0.298619	-0.298619	13173
113.265	22.8278	0.427502	-0.427475	-0.427475	16936
113.265	22.8378	0.393316	-0.388547	-0.388547	22598
113.265	22.8478	0.400428	-0.341041	-0.341041	15044
113.265	22.8578	0.344955	-0.309824	-0.309824	20276
113.265	22.8678	0.389907	-0.341505	-0.341505	1417
113.265	22.8778	0.382021	-0.355901	-0.355901	11130
113.265	22.8878	0.443866	-0.293225	-0.293225	7770
113.265	22.8978	0.346477	-0.294958	-0.294958	1616
113.265	22.9078	0.716267	-0.621616	-0.621616	4876
113.265	22.9178	0.600044	-0.377583	-0.377583	4074
113.265	22.9278	0.701824	-0.387314	-0.387314	6070
113.265	22.9378	0.463656	-0.461302	-0.461302	11099
113.265	22.9478	0.570485	-0.508103	-0.508103	2332
113.275	22.7478	0.54329	0.0928903	0.0928903	23623
113.275	22.7578	0.429518	0.089892	0.089892	65217
113.275	22.7678	0.164209	0.105688	0.105688	17167
113.275	22.7778	0.257973	0.214757	0.214757	24586
113.275	22.7878	0.227492	0.10278	0.10278	7758
113.275	22.7978	0.31719	-0.149766	-0.149766	8526
113.275	22.8078	0.201969	0.180867	0.180867	11086
113.275	22.8178	0.255571	-0.0863094	-0.0863094	4560
113.275	22.8278	0.563547	-0.558159	-0.558159	4737
113.275	22.8378	0.519523	-0.508807	-0.508807	12364
113.275	22.8478	0.553238	-0.553218	-0.553218	54
113.275	22.8578	0.372195	-0.19234	-0.19234	12
113.275	22.8678	0.504766	-0.483501	-0.483501	1168
113.275	22.8878	0.65563	-0.513409	-0.513409	903
113.275	22.9278	0.70633	-0.661607	-0.661607	784
113.275	22.9377	0.806971	-0.78684	-0.78684	4229
113.275	22.9477	0.828909	-0.816194	-0.816194	5036
113.285	22.7478	0.553803	-0.0239791	-0.0239791	8014
113.285	22.7578	0.321431	0.0903681	0.0903681	8084
113.285	22.7678	0.248647	0.243383	0.243383	54729
113.285	22.7778	0.0977229	0.0392561	0.0392561	24368
113.285	22.7878	0.0962625	-0.0957871	-0.0957871	6505
113.285	22.7978	0.192457	-0.0602514	-0.0602514	13189
113.285	22.8078	0.129909	0.0100635	0.0100635	8073
113.285	22.8278	0.474649	-0.469737	-0.469737	1691
113.285	22.8378	0.366287	-0.347658	-0.347658	2631
113.285	22.8578	0.425345	-0.384529	-0.384529	1267
113.285	22.8778	0.757116	-0.755455	-0.755455	1278
113.295	22.7478	0.477905	0.0603314	0.0603314	6864
113.295	22.7578	0.313118	-0.138166	-0.138166	11611
113.295	22.7678	0.193145	0.163261	0.163261	6549
113.295	22.7778	0.228339	-0.150765	-0.150765	9143
113.295	22.7878	0.631135	-0.430255	-0.430255	1222
113.295	22.7978	0.529092	-0.467633	-0.467633	34073
113.295	22.8078	0.277249	-0.250353	-0.250353	3177
113.295	22.8178	0.27161	-0.0978422	-0.0978422	1193
113.295	22.8278	0.115732	-0.052556	-0.052556	3116
113.295	22.8378	0.381613	-0.165919	-0.165919	2302
113.305	22.7478	0.563755	0.00697837	0.00697837	4744
113.305	22.7578	0.193274	-0.192841	-0.192841	1001
113.305	22.7678	0.43378	-0.295557	-0.295557	3077
113.305	22.7778	0.14047	0.13336	0.13336	8627
113.305	22.7878	0.203207	0.0361981	0.0361981	11772
113.305	22.7978	0.539838	-0.537102	-0.537102	1332
113.305	22.8277	0.456355	-0.411767	-0.411767	8505
113.315	22.7478	0.647024	-0.161447	-0.161447	19927
113.315	22.7578	0.326103	0.0408215	0.0408215	2970
113.315	22.7677	0.210159	-0.208185	-0.208185	850
113.315	22.7777	0.178807	-0.0951372	-0.0951372	7926
113.315	22.7877	0.128874	-0.121033	-0.121033	4180
113.325	22.7577	0.424645	-0.376868	-0.376868	5065
113.325	22.7677	0.495202	-0.0214566	-0.0214566	2946
113.325	22.7777	0.266403	0.239088	0.239088	2379
113.325	22.7877	0.220549	-0.22052	-0.22052	6977
113.335	22.7677	0.422659	-0.421181	-0.421181	6893
113.335	22.7777	0.437539	-0.42397	-0.42397	16018
113.335	22.7877	0.35047	-0.295851	-0.295851	112
113.335	22.7977	0.644314	-0.520115	-0.520115	23673
113.345	22.7677	0.735667	-0.732479	-0.732479	5440
113.345	22.7777	0.707982	-0.704961	-0.704961	4391
113.345	22.7877	0.696514	-0.649748	-0.649748	3453
113.355	22.7777	0.852768	-0.852698	-0.852698	3107

## Sheet: Figure 3
Figure 3
Urban mobility patterns
city	anisotropy	centripetality	cluster
Beijing	0.397001	0.916769	Type 1
Shanghai	0.363105	0.827323	Type 1
Nanjing	0.358677	0.883521	Type 1
Shenzhen	0.330019	0.81279	Type 1
Guangzhou	0.36312	0.839378	Type 1
Hangzhou	0.360271	0.857484	Type 1
Chengdu	0.341041	0.871106	Type 1
Hefei	0.301348	0.821239	Type 2
Suzhou	0.27668	0.671544	Type 3
Jinan	0.358772	0.828144	Type 1
Wuhan	0.334903	0.80969	Type 1
Changsha	0.353779	0.855046	Type 1
Tianjin	0.280046	0.867714	Type 2
Zhengzhou	0.323632	0.89739	Type 1
Harbin	0.355898	0.919669	Type 1
Shijiazhuang	0.366098	0.883934	Type 1
Taiyuan	0.401065	0.902986	Type 1
Shenyang	0.346305	0.915978	Type 1
Lanzhou	0.390157	0.854343	Type 1
Xian	0.33118	0.880792	Type 1
Kunming	0.365666	0.901579	Type 1
Guiyang	0.366652	0.847316	Type 1
Nanning	0.32553	0.892996	Type 1
Dongguan	0.298775	0.614478	Type 3
Foshan	0.302782	0.650799	Type 3
Nanchang	0.322488	0.912478	Type 1
Xiamen	0.33164	0.740025	Type 3
Fuzhou	0.406617	0.889313	Type 1
Tangshan	0.342441	0.860572	Type 1
Changchun	0.30358	0.895787	Type 2
Changzhou	0.243791	0.743121	Type 2
Zhongshan	0.278823	0.772981	Type 2
Shaoxing	0.311384	0.75375	Type 3
Jiaxing	0.26741	0.773981	Type 2
Xuzhou	0.350071	0.875524	Type 1
Ningbo	0.290294	0.853167	Type 2
Wenzhou	0.308215	0.693818	Type 3
Wuxi	0.26941	0.781014	Type 2
Chongqing	0.30039	0.855815	Type 2
Hohhot	0.375933	0.931254	Type 1
Huizhou	0.312259	0.780102	Type 3
Jiangmen	0.328208	0.70469	Type 3
Yangzhou	0.328417	0.866086	Type 1
Nantong	0.295912	0.859041	Type 2
Taizhou	0.282526	0.821279	Type 2
Jinhua	0.3432	0.875936	Type 1
Taizhou	0.295081	0.747567	Type 3
Baoding	0.335029	0.902146	Type 1
Handan	0.359833	0.926159	Type 1
Xingtai	0.336815	0.902349	Type 1
Cangzhou	0.343439	0.909915	Type 1
Langfang	0.361872	0.914187	Type 1
Yancheng	0.330598	0.880455	Type 1
Dalian	0.342769	0.82988	Type 1
Haikou	0.394172	0.92419	Type 1
Qinhuangdao	0.308955	0.860949	Type 2
Qingdao	0.282964	0.793401	Type 2
Quanzhou	0.342893	0.638198	Type 3
Yantai	0.299944	0.717363	Type 3
Urumqi	0.323902	0.86693	Type 1

## Sheet: Figure 4
Figure 4
The relationship between the average commuting distance and city size
city	cluster	average_commuting_distance(km)	area(km2)	population
Beijing	strong monocentric	9.06757	2217.57	17158479
Shanghai	strong monocentric	8.51618	3003.7	27343905
Nanjing	strong monocentric	5.7569	600.48	6081413
Shenzhen	strong monocentric	7.21988	1130.03	11035114
Guangzhou	strong monocentric	6.42298	1158.43	12076377
Hangzhou	strong monocentric	6.01703	1142	5120292
Chengdu	strong monocentric	6.69229	1225.22	7641941
Hefei	weak monocentric	5.01611	540.914	2772965
Suzhou	polycentric	5.29878	1148.55	5050156
Jinan	strong monocentric	5.00319	532.016	3600159
Wuhan	strong monocentric	5.73833	783.354	7538878
Changsha	strong monocentric	4.79237	387.158	3328836
Tianjin	weak monocentric	5.37998	735.121	7071822
Zhengzhou	strong monocentric	5.18623	595.698	4942037
Harbin	strong monocentric	4.38943	517.886	4329812
Shijiazhuang	strong monocentric	4.84175	597.975	3268020
Taiyuan	strong monocentric	4.82513	384.722	3876707
Shenyang	strong monocentric	4.77155	595.02	5798014
Lanzhou	strong monocentric	5.15644	247.929	2534533
Xian	strong monocentric	5.10843	562.816	5127254
Kunming	strong monocentric	4.51984	324.692	3138201
Guiyang	strong monocentric	4.79037	277.616	2548039
Nanning	strong monocentric	4.09624	199.7	1851293
Dongguan	polycentric	4.11319	1503.69	4245414
Foshan	polycentric	4.37117	1261.17	4463599
Nanchang	strong monocentric	4.50732	388.809	3200554
Xiamen	polycentric	5.32521	425.978	2863959
Fuzhou	strong monocentric	4.45102	306.084	2995036
Tangshan	strong monocentric	4.08913	382.398	1491459
Changchun	weak monocentric	4.52261	450.111	3446865
Changzhou	weak monocentric	4.53928	543.709	2629272
Zhongshan	weak monocentric	3.44365	209.04	574342
Shaoxing	polycentric	4.29308	353.653	1503759
Jiaxing	weak monocentric	3.57007	195.995	924229
Xuzhou	strong monocentric	4.5189	343.922	1472710
Ningbo	weak monocentric	4.69848	538.441	2879078
Wenzhou	polycentric	4.29783	611.959	4523330
Wuxi	weak monocentric	5.08611	633.339	3107485
Chongqing	weak monocentric	5.59446	448.468	3782214
Hohhot	strong monocentric	4.28282	280.458	2019896
Huizhou	polycentric	3.70733	212.156	1262870
Jiangmen	polycentric	3.4816	203.743	842824
Yangzhou	strong monocentric	3.61979	151.176	741400
Nantong	weak monocentric	4.1988	302.019	896640
Taizhou	weak monocentric	3.32042	117.975	387496
Jinhua	strong monocentric	3.41558	122.855	459265
Taizhou	polycentric	3.40253	286.895	1243473
Baoding	strong monocentric	3.62553	248.589	1024848
Handan	strong monocentric	3.37202	173.437	657165
Xingtai	strong monocentric	3.23795	130.288	762290
Cangzhou	strong monocentric	3.27999	158.111	594928
Langfang	strong monocentric	3.35146	115.791	462727
Yancheng	strong monocentric	3.75952	171.252	407293
Dalian	strong monocentric	5.4532	585.996	3532343
Haikou	strong monocentric	3.81809	178.89	1427056
Qinhuangdao	weak monocentric	3.34252	122.09	715047
Qingdao	weak monocentric	5.84057	598.566	3577324
Quanzhou	polycentric	4.19594	960.767	4224598
Yantai	polycentric	5.09974	392.057	1268417
Urumqi	strong monocentric	4.45741	363.331	3515176

## Sheet: Figure 5b
Figure 5b
The anisotropy of each spatial level
level	mean	se	cluster
l_1	0.226624	0.00600546	strong monocentric
l_2	0.337284	0.00767051	strong monocentric
l_3	0.384144	0.00546909	strong monocentric
l_4	0.405883	0.00759446	strong monocentric
l_5	0.408638	0.00920876	strong monocentric
l_1	0.189701	0.00513154	weak monocentric
l_2	0.277894	0.00893041	weak monocentric
l_3	0.300383	0.0103382	weak monocentric
l_4	0.320896	0.0120806	weak monocentric
l_5	0.332969	0.0100771	weak monocentric
l_1	0.235915	0.00910708	polycentric
l_2	0.318673	0.0189514	polycentric
l_3	0.333414	0.0143549	polycentric
l_4	0.328154	0.0173847	polycentric
l_5	0.331534	0.0125299	polycentric

## Sheet: Figure 5c
Figure 5c
The centripetality of each spatial level
level	mean	se	cluster
l_1	0.865533	0.00730423	strong monocentric
l_2	0.908164	0.00619545	strong monocentric
l_3	0.897639	0.00732586	strong monocentric
l_4	0.878235	0.00945951	strong monocentric
l_5	0.847302	0.0103183	strong monocentric
l_1	0.854176	0.0123218	weak monocentric
l_2	0.877076	0.0125911	weak monocentric
l_3	0.845541	0.0210726	weak monocentric
l_4	0.79938	0.0273824	weak monocentric
l_5	0.74181	0.0227644	weak monocentric
l_1	0.808134	0.017006	polycentric
l_2	0.782373	0.033579	polycentric
l_3	0.663304	0.0372835	polycentric
l_4	0.625993	0.0204316	polycentric
l_5	0.629256	0.0256412	polycentric

## Sheet: Figure 6a
Figure 6a
Average hourly anisotropy and centripetality of urban mobility for strong monocentric cities
hour	average_anisotropy	average_centripetality	trip_rate
0	0.277608	0.661995	0.0163143
1	0.288417	0.664295	0.0123915
2	0.292667	0.669648	0.0106299
3	0.298541	0.67923	0.00985784
4	0.302584	0.711741	0.0113174
5	0.310326	0.769839	0.0187564
6	0.336883	0.850501	0.0406103
7	0.353624	0.879601	0.0741671
8	0.333924	0.867239	0.0703811
9	0.300233	0.838045	0.0553218
10	0.284109	0.815814	0.0520034
11	0.280431	0.793643	0.0547561
12	0.274695	0.790273	0.0511896
13	0.288754	0.816532	0.0511564
14	0.290793	0.824316	0.0525207
15	0.282863	0.810899	0.0513808
16	0.280137	0.803965	0.0574298
17	0.279258	0.791461	0.0707005
18	0.261241	0.755495	0.064765
19	0.250512	0.725522	0.0516024
20	0.247974	0.714533	0.0460082
21	0.247037	0.705156	0.0388179
22	0.254952	0.6928	0.0228544
23	0.260846	0.683252	0.0150673

## Sheet: Figure 6b
Figure 6b
Average hourly anisotropy and centripetality of urban mobility for weak monocentric cities
hour	average_anisotropy	average_centripetality	trip_rate
0	0.28721	0.651413	0.015539
1	0.291121	0.647467	0.0120073
2	0.289035	0.646356	0.0105466
3	0.29078	0.653591	0.0100959
4	0.285874	0.677863	0.0123181
5	0.284179	0.730275	0.022105
6	0.283941	0.797944	0.0487799
7	0.285034	0.823038	0.0807992
8	0.289623	0.827018	0.0688488
9	0.271529	0.798364	0.0528266
10	0.268788	0.783371	0.0505081
11	0.274986	0.774864	0.053238
12	0.271216	0.777869	0.0496911
13	0.277937	0.796952	0.0507406
14	0.274088	0.797662	0.0498726
15	0.274889	0.79407	0.0515605
16	0.282611	0.798129	0.0615375
17	0.286422	0.794197	0.0726935
18	0.267223	0.758514	0.059588
19	0.256725	0.721698	0.0496283
20	0.25438	0.711134	0.0454245
21	0.249863	0.699161	0.036565
22	0.261627	0.676626	0.0214053
23	0.264282	0.669705	0.0136804

## Sheet: Figure 6c
Figure 6c
Average hourly anisotropy and centripetality of urban mobility for polycentric cities
hour	average_anisotropy	average_centripetality	trip_rate
0	0.339859	0.603337	0.0188595
1	0.345117	0.598716	0.0142877
2	0.343588	0.602645	0.0120891
3	0.339404	0.60468	0.0116105
4	0.328211	0.618475	0.0136668
5	0.314298	0.64829	0.0225805
6	0.30895	0.677276	0.0473601
7	0.310146	0.701094	0.0788754
8	0.309549	0.713622	0.0635627
9	0.304261	0.691975	0.0508199
10	0.306299	0.684527	0.0494731
11	0.317304	0.67586	0.0527501
12	0.313487	0.673583	0.0493335
13	0.313235	0.689767	0.0496369
14	0.311367	0.700758	0.0489948
15	0.311196	0.702789	0.0493843
16	0.316388	0.709919	0.0582494
17	0.322252	0.714196	0.0708092
18	0.315482	0.691328	0.0600149
19	0.311519	0.665901	0.0508011
20	0.309416	0.659674	0.0473673
21	0.305734	0.650407	0.0396696
22	0.315406	0.630804	0.0238199
23	0.312227	0.621032	0.0159835

[truncated: 16 more sheets: Figure 7b, Figure 7c, Figure 7d, Figure 7e, Sypplementary Figure 2, Supplementary Figure 8a, Supplementary Figure 8b, Supplementary Figure 8c, Supplementary Figure 8d, Supplementary Figure 9a, Supplementary Figure 9b, Supplementary Figure 9c, Supplementary Figure 9d, Supplementary Figure 9e, Supplementary Figure 9f, Supplemenrary Figure 10]
